# Supplementary material for: First evidence of marine turtle gastroliths in a fossil specimen: Paleobiological implications in comparison to modern analogues
Source: PLoS One. 2024 May 6;19(5):e0302889. doi: 10.1371/journal.pone.0302889 (PMC11073738; doi:10.1371/journal.pone.0302889)
Supplement: S1 Table — (XLSX) [file pone.0302889.s002.xlsx]

## Sheet: gastroliths_09.25.23
Specimen_ID	Specimen_type	Articulation_status	Taxon	Higher_clade	Formation	Sex	Photo_source	Acknowledgment_notes	Group_broad	Group_med	Group_narrow	Meas._method	Units	Humerus_length	stone_ID	In situ?	Composition	Composition_source	Long_axis_unrounded	Long_axis_rounded	LongAx_by_HumLength	LongAx_as_PercentHum	Output_filename_for_length_meas.	ImageJ_Label_for_shape_input_file	Area	centroid_X_coord	centroid_Y_coord	Perimeter	Circularity	Feret_diam	Feret_X	Feret_Y	FeretAngle	MinFeret	Aspect_Ratio	Roundness	Solidity	Output_filename_for_shape_metrics	Notes
IGVR_91051	Fossil	Semi-articulated	Chelonioidea_indet	Testudines	Scaglia Rossa Fm. (SAA)	NA	Giovanni Serafini	NA	IGVR 91051 stones	IGVR 91051 stones	IGVR 91051 stones	ImageJ	mm	313	IGVR_91051_G1	Yes	Carbonatitic	Verified via EDX	24.557	25	0.0798722	7.98722	_Photomerge_IGVR_91051.tif	_Photomerge_IGVR_91051__G1.JPG	NA	2480.93	1918.65	NA	0.787	NA	984	1864	163.301	2182.71	1.328	0.753	0.971	_Photomerge_IGVR_91051__G1.tif	Area, Perimeter, and Feret Diameter were pixel measurements since the higher-resolution images lacked scale bars.
IGVR_91051	Fossil	Semi-articulated	Chelonioidea_indet	Testudines	Scaglia Rossa Fm. (SAA)	NA	Giovanni Serafini	NA	IGVR 91051 stones	IGVR 91051 stones	IGVR 91051 stones	ImageJ	mm	313	IGVR_91051_G2	Yes	Carbonatitic	Verified via EDX	18.655	19	0.0607029	6.07029	_Photomerge_IGVR_91051.tif	_Photomerge_IGVR_91051__G2___IMGs_6050&6051_.tif	NA	2730.86	1692.19	NA	0.887	NA	2242	1830	13.696	890.892	1.056	0.947	0.974	_Photomerge_IGVR_91051__G2___IMGs_6050&6051_.tif	Area, Perimeter, and Feret Diameter were pixel measurements since the higher-resolution images lacked scale bars.
IGVR_91051	Fossil	Semi-articulated	Chelonioidea_indet	Testudines	Scaglia Rossa Fm. (SAA)	NA	Giovanni Serafini	NA	IGVR 91051 stones	IGVR 91051 stones	IGVR 91051 stones	ImageJ	mm	313	IGVR_91051_G3	Yes	Siliceous	Verified via EDX	21.34	21	0.0670927	6.70927	_Photomerge_IGVR_91051.tif	_Photomerge_IGVR_91051__G3.JPG	NA	2544.47	1548.44	NA	0.88	NA	2252	1068	127.075	834.375	1.318	0.759	0.981	_Photomerge_IGVR_91051__G3.tif	Area, Perimeter, and Feret Diameter were pixel measurements since the higher-resolution images lacked scale bars.
IGVR_91051	Fossil	Semi-articulated	Chelonioidea_indet	Testudines	Scaglia Rossa Fm. (SAA)	NA	Giovanni Serafini	NA	IGVR 91051 stones	IGVR 91051 stones	IGVR 91051 stones	ImageJ	mm	313	IGVR_91051_G4	Yes	Carbonatitic	Verified via EDX	24.692	25	0.0798722	7.98722	_Photomerge_IGVR_91051.tif	_Photomerge_IGVR_91051__G4.JPG	NA	2741.37	1697.21	NA	0.82	NA	2448	1152	117.446	681.942	1.677	0.596	0.979	_Photomerge_IGVR_91051__G4.tif	Area, Perimeter, and Feret Diameter were pixel measurements since the higher-resolution images lacked scale bars.
IGVR_91051	Fossil	Semi-articulated	Chelonioidea_indet	Testudines	Scaglia Rossa Fm. (SAA)	NA	Giovanni Serafini	NA	IGVR 91051 stones	IGVR 91051 stones	IGVR 91051 stones	ImageJ	mm	313	IGVR_91051_G5	Yes	Siliceous	Verified via EDX	42.336	42	0.134185	13.4185	_Photomerge_IGVR_91051.tif	_Photomerge_IGVR_91051__G5.JPG	NA	2665.65	1745.61	NA	0.762	NA	2465	2436	66.977	786.404	1.829	0.547	0.965	_Photomerge_IGVR_91051__G5.tif	Area, Perimeter, and Feret Diameter were pixel measurements since the higher-resolution images lacked scale bars.
IGVR_91051	Fossil	Semi-articulated	Chelonioidea_indet	Testudines	Scaglia Rossa Fm. (SAA)	NA	Giovanni Serafini	NA	IGVR 91051 stones	IGVR 91051 stones	IGVR 91051 stones	ImageJ	mm	313	IGVR_91051_G6	Yes	Siliceous	Verified via EDX	26.802	27	0.086262	8.6262	_Photomerge_IGVR_91051.tif	_Photomerge_IGVR_91051__G6.JPG	NA	2365.26	1674.78	NA	0.816	NA	1374	2886	52.985	1915.86	1.395	0.717	0.974	_Photomerge_IGVR_91051__G6.tif	Area, Perimeter, and Feret Diameter were pixel measurements since the higher-resolution images lacked scale bars.
IGVR_91051	Fossil	Semi-articulated	Chelonioidea_indet	Testudines	Scaglia Rossa Fm. (SAA)	NA	Giovanni Serafini	NA	IGVR 91051 stones	IGVR 91051 stones	IGVR 91051 stones	ImageJ	mm	313	IGVR_91051_G7	Yes	Siliceous	Verified via EDX	27.171	27	0.086262	8.6262	_Photomerge_IGVR_91051.tif	_Photomerge_IGVR_91051__G7.JPG	NA	2730.91	1814.44	NA	0.854	NA	1866	582	132.518	2216.66	1.251	0.799	0.976	_Photomerge_IGVR_91051__G7.tif	Area, Perimeter, and Feret Diameter were pixel measurements since the higher-resolution images lacked scale bars.
IGVR_91051	Fossil	Semi-articulated	Chelonioidea_indet	Testudines	Scaglia Rossa Fm. (SAA)	NA	Giovanni Serafini	NA	IGVR 91051 stones	IGVR 91051 stones	IGVR 91051 stones	ImageJ	mm	313	IGVR_91051_G8	Yes	Siliceous	Verified via EDX	10.629	11	0.0351438	3.51438	_Photomerge_IGVR_91051.tif	_Photomerge_IGVR_91051__G8.JPG	NA	2531.59	1862.63	NA	0.793	NA	1838	1760	173.207	1192.62	1.043	0.959	0.956	_Photomerge_IGVR_91051__G8.tif	Area, Perimeter, and Feret Diameter were pixel measurements since the higher-resolution images lacked scale bars.
IGVR_91051	Fossil	Semi-articulated	Chelonioidea_indet	Testudines	Scaglia Rossa Fm. (SAA)	NA	Giovanni Serafini	NA	IGVR 91051 stones	IGVR 91051 stones	IGVR 91051 stones	ImageJ	mm	313	IGVR_91051_G9	Yes	Siliceous	Verified via EDX	25.104	25	0.0798722	7.98722	_Photomerge_IGVR_91051.tif	_Photomerge_IGVR_91051__G9.JPG	NA	2478.41	1583.15	NA	0.774	NA	1794	318	131.248	2104.9	1.25	0.8	0.948	_Photomerge_IGVR_91051__G9.tif	Area, Perimeter, and Feret Diameter were pixel measurements since the higher-resolution images lacked scale bars.
IGVR_91051	Fossil	Semi-articulated	Chelonioidea_indet	Testudines	Scaglia Rossa Fm. (SAA)	NA	Giovanni Serafini	NA	IGVR 91051 stones	IGVR 91051 stones	IGVR 91051 stones	ImageJ	mm	313	IGVR_91051_G10	Yes	Carbonatitic	Verified via EDX	17.095	17	0.0543131	5.43131	_Photomerge_IGVR_91051.tif	_Photomerge_IGVR_91051__G10.JPG	NA	2727.45	1757.68	NA	0.8	NA	2424	1854	12.228	411.454	1.587	0.63	0.97	_Photomerge_IGVR_91051__G10.tif	Area, Perimeter, and Feret Diameter were pixel measurements since the higher-resolution images lacked scale bars.
IGVR_45369	Abiotic_slab	NA	NA	NA	Scaglia Rossa Fm. (SAA)	NA	Cesare Andrea	NA	SAA allochthonous clasts	SAA allochthonous clasts	SAA allochthonous clasts	ImageJ	mm	NA	IGVR_45369_s1	Yes	NA	Composition not analyzed	33.44	33	NA	NA	Allochthonous_inSitu_slab1__IGVR_45369.tif	Allochthonous_inSitu_slab1__IGVR_45369.JPG	484.47	209.19	62.455	87.917	0.788	33.63	1812	610	7.102	20.341	1.643	0.609	0.972	Allochthonous_inSitu_slab1__IGVR_45369.tif	NA
IGVR_45369	Abiotic_slab	NA	NA	NA	Scaglia Rossa Fm. (SAA)	NA	Cesare Andrea	NA	SAA allochthonous clasts	SAA allochthonous clasts	SAA allochthonous clasts	ImageJ	mm	NA	IGVR_45369_s2	Yes	NA	Composition not analyzed	23.775	24	NA	NA	Allochthonous_inSitu_slab1__IGVR_45369.tif	Allochthonous_inSitu_slab1__IGVR_45369.JPG	177.147	185.282	65.784	57.256	0.679	24.014	1656.5	536.5	139.592	10.977	2.214	0.452	0.966	Allochthonous_inSitu_slab1__IGVR_45369.tif	NA
IGVR_45369	Abiotic_slab	NA	NA	NA	Scaglia Rossa Fm. (SAA)	NA	Cesare Andrea	NA	SAA allochthonous clasts	SAA allochthonous clasts	SAA allochthonous clasts	ImageJ	mm	NA	IGVR_45369_s3	Yes	NA	Composition not analyzed	5.489	5	NA	NA	Allochthonous_inSitu_slab1__IGVR_45369.tif	Allochthonous_inSitu_slab1__IGVR_45369.JPG	19.007	226.23	73.204	18.365	0.708	5.597	2112.33	711.333	67.996	4.782	1.077	0.929	0.952	Allochthonous_inSitu_slab1__IGVR_45369.tif	NA
IGVR_45369	Abiotic_slab	NA	NA	NA	Scaglia Rossa Fm. (SAA)	NA	Cesare Andrea	NA	SAA allochthonous clasts	SAA allochthonous clasts	SAA allochthonous clasts	ImageJ	mm	NA	IGVR_45369_s4	Yes	NA	Composition not analyzed	6.893	7	NA	NA	Allochthonous_inSitu_slab1__IGVR_45369.tif	Allochthonous_inSitu_slab1__IGVR_45369.JPG	26.044	232.137	90.971	20.766	0.759	6.25	2148.33	846.667	166.517	5.436	1.096	0.912	0.959	Allochthonous_inSitu_slab1__IGVR_45369.tif	NA
IGVR_45365	Abiotic_slab	NA	NA	NA	Scaglia Rossa Fm. (SAA)	NA	Cesare Andrea	NA	SAA allochthonous clasts	SAA allochthonous clasts	SAA allochthonous clasts	ImageJ	mm	NA	IGVR_45365_s1	Yes	NA	Composition not analyzed	24.525	25	NA	NA	Allochthonous_inSitu_slab2__IGVR_45365.tif	Allochthonous_inSitu_slab2__IGVR_45365.JPG	336.685	216.846	225.466	72.775	0.799	25.098	1652.5	1868	35.735	18.205	1.435	0.697	0.971	Allochthonous_inSitu_slab2__IGVR_45365.tif	NA
IGVR_45365	Abiotic_slab	NA	NA	NA	Scaglia Rossa Fm. (SAA)	NA	Cesare Andrea	NA	SAA allochthonous clasts	SAA allochthonous clasts	SAA allochthonous clasts	ImageJ	mm	NA	IGVR_45365_s2	Yes	NA	Composition not analyzed	29.898	30	NA	NA	Allochthonous_inSitu_slab2__IGVR_45365.tif	Allochthonous_inSitu_slab2__IGVR_45365.JPG	342.255	269.225	222.174	81.044	0.655	30.74	2050	1843	24.597	16.348	1.854	0.539	0.945	Allochthonous_inSitu_slab2__IGVR_45365.tif	NA
IGVR_45365	Abiotic_slab	NA	NA	NA	Scaglia Rossa Fm. (SAA)	NA	Cesare Andrea	NA	SAA allochthonous clasts	SAA allochthonous clasts	SAA allochthonous clasts	ImageJ	mm	NA	IGVR_45365_s3	Yes	NA	Composition not analyzed	6.242	6	NA	NA	Allochthonous_inSitu_slab2__IGVR_45365.tif	Allochthonous_inSitu_slab2__IGVR_45365.JPG	9.892	289.537	215.017	13.808	0.652	5.694	2310.62	1740.75	29.222	2.555	2.185	0.458	0.92	Allochthonous_inSitu_slab2__IGVR_45365.tif	NA
IGVR_45365	Abiotic_slab	NA	NA	NA	Scaglia Rossa Fm. (SAA)	NA	Cesare Andrea	NA	SAA allochthonous clasts	SAA allochthonous clasts	SAA allochthonous clasts	ImageJ	mm	NA	IGVR_45365_s4	Yes	NA	Composition not analyzed	8.713	9	NA	NA	Allochthonous_inSitu_slab2__IGVR_45365.tif	Allochthonous_inSitu_slab2__IGVR_45365.JPG	29.906	296.251	216.672	25.249	0.59	8.581	2347.83	1752.17	22.109	5.583	1.632	0.613	0.892	Allochthonous_inSitu_slab2__IGVR_45365.tif	NA
IGVR_45365	Abiotic_slab	NA	NA	NA	Scaglia Rossa Fm. (SAA)	NA	Cesare Andrea	NA	SAA allochthonous clasts	SAA allochthonous clasts	SAA allochthonous clasts	ImageJ	mm	NA	IGVR_45365_s5	Yes	NA	Composition not analyzed	21.557	22	NA	NA	Allochthonous_inSitu_slab2__IGVR_45365.tif	Allochthonous_inSitu_slab2__IGVR_45365.JPG	230.454	169.982	242.72	65.651	0.672	21.796	1291	1950	177.822	14.263	1.528	0.655	0.949	Allochthonous_inSitu_slab2__IGVR_45365.tif	NA
IGVR_45370	Abiotic_slab	NA	NA	NA	Scaglia Rossa Fm. (SAA)	NA	Cesare Andrea	NA	SAA allochthonous clasts	SAA allochthonous clasts	SAA allochthonous clasts	ImageJ	mm	NA	IGVR_45370_s1	Yes	NA	Composition not analyzed	604.117	604	NA	NA	Allochthonous_inSitu_slab4__IGVR_45370.tif	Allochthonous_inSitu_slab4__IGVR_45370.JPG	222124	378.945	478.853	1927.27	0.751	637.713	312	1303	35.459	466.216	1.363	0.734	0.935	Allochthonous_inSitu_slab4__IGVR_45370.tif	Parallax problematic?
IGVR_45370	Abiotic_slab	NA	NA	NA	Scaglia Rossa Fm. (SAA)	NA	Cesare Andrea	NA	SAA allochthonous clasts	SAA allochthonous clasts	SAA allochthonous clasts	ImageJ	mm	NA	IGVR_45370_s2	Yes	NA	Composition not analyzed	140.645	141	NA	NA	Allochthonous_inSitu_slab4__IGVR_45370.tif	Allochthonous_inSitu_slab4__IGVR_45370.JPG	9115.27	1168.75	856.434	416.86	0.659	142.893	2262	1567	113.676	99.323	1.477	0.677	0.927	Allochthonous_inSitu_slab4__IGVR_45370.tif	NA
IGVR_45370	Abiotic_slab	NA	NA	NA	Scaglia Rossa Fm. (SAA)	NA	Cesare Andrea	NA	SAA allochthonous clasts	SAA allochthonous clasts	SAA allochthonous clasts	ImageJ	mm	NA	IGVR_45370_s3	Yes	NA	Composition not analyzed	406.618	407	NA	NA	Allochthonous_inSitu_slab4__IGVR_45370.tif	Allochthonous_inSitu_slab4__IGVR_45370.JPG	52878.7	1109.63	535.158	1099.39	0.55	413.634	1768	990	166.775	190.899	2.247	0.445	0.924	Allochthonous_inSitu_slab4__IGVR_45370.tif	NA
IGVR_45370	Abiotic_slab	NA	NA	NA	Scaglia Rossa Fm. (SAA)	NA	Cesare Andrea	NA	SAA allochthonous clasts	SAA allochthonous clasts	SAA allochthonous clasts	ImageJ	mm	NA	IGVR_45370_s4	Yes	NA	Composition not analyzed	122.809	123	NA	NA	Allochthonous_inSitu_slab4__IGVR_45370.tif	Allochthonous_inSitu_slab4__IGVR_45370.JPG	5294.1	1370.8	635.225	355.933	0.525	128.746	2582.5	1220	163.301	62.966	2.005	0.499	0.889	Allochthonous_inSitu_slab4__IGVR_45370.tif	NA
IGVR_45370	Abiotic_slab	NA	NA	NA	Scaglia Rossa Fm. (SAA)	NA	Cesare Andrea	NA	SAA allochthonous clasts	SAA allochthonous clasts	SAA allochthonous clasts	ImageJ	mm	NA	IGVR_45370_s5	Yes	NA	Composition not analyzed	61.741	62	NA	NA	Allochthonous_inSitu_slab4__IGVR_45370.tif	Allochthonous_inSitu_slab4__IGVR_45370.JPG	1267.47	1388.81	718.406	179.224	0.496	62.606	2695	1420.67	173.846	28.196	2.373	0.421	0.925	Allochthonous_inSitu_slab4__IGVR_45370.tif	NA
IGVR_45370	Abiotic_slab	NA	NA	NA	Scaglia Rossa Fm. (SAA)	NA	Cesare Andrea	NA	SAA allochthonous clasts	SAA allochthonous clasts	SAA allochthonous clasts	ImageJ	mm	NA	IGVR_45370_s6	Yes	NA	Composition not analyzed	30.03	30	NA	NA	Allochthonous_inSitu_slab4__IGVR_45370.tif	Allochthonous_inSitu_slab4__IGVR_45370.JPG	555.834	1510.54	609.636	97.772	0.731	32.077	2968.17	1204.33	177.452	25.482	1.195	0.837	0.963	Allochthonous_inSitu_slab4__IGVR_45370.tif	NA
IGVR_45370	Abiotic_slab	NA	NA	NA	Scaglia Rossa Fm. (SAA)	NA	Cesare Andrea	NA	SAA allochthonous clasts	SAA allochthonous clasts	SAA allochthonous clasts	ImageJ	mm	NA	IGVR_45370_s7	Yes	NA	Composition not analyzed	15.193	15	NA	NA	Allochthonous_inSitu_slab4__IGVR_45370.tif	Allochthonous_inSitu_slab4__IGVR_45370.JPG	119.324	891.788	781.296	42.748	0.821	15.733	1759.12	1544.25	152.103	11.353	1.362	0.734	0.955	Allochthonous_inSitu_slab4__IGVR_45370.tif	NA
IGVR_45370	Abiotic_slab	NA	NA	NA	Scaglia Rossa Fm. (SAA)	NA	Cesare Andrea	NA	SAA allochthonous clasts	SAA allochthonous clasts	SAA allochthonous clasts	ImageJ	mm	NA	IGVR_45370_s8	Yes	NA	Composition not analyzed	7.811	8	NA	NA	Allochthonous_inSitu_slab4__IGVR_45370.tif	Allochthonous_inSitu_slab4__IGVR_45370.JPG	12.92	932.205	753.936	15.494	0.676	6.289	1845.88	1495.94	162.834	2.926	2.244	0.446	0.936	Allochthonous_inSitu_slab4__IGVR_45370.tif	NA
IGVR_45370	Abiotic_slab	NA	NA	NA	Scaglia Rossa Fm. (SAA)	NA	Cesare Andrea	NA	SAA allochthonous clasts	SAA allochthonous clasts	SAA allochthonous clasts	ImageJ	mm	NA	IGVR_45370_s9	Yes	NA	Composition not analyzed	20.847	21	NA	NA	Allochthonous_inSitu_slab4__IGVR_45370.tif	Allochthonous_inSitu_slab4__IGVR_45370.JPG	291.851	970.866	771.91	76.845	0.621	22.556	1917.5	1552.17	54.537	19.363	1.141	0.876	0.894	Allochthonous_inSitu_slab4__IGVR_45370.tif	NA
IGVR_45370	Abiotic_slab	NA	NA	NA	Scaglia Rossa Fm. (SAA)	NA	Cesare Andrea	NA	SAA allochthonous clasts	SAA allochthonous clasts	SAA allochthonous clasts	ImageJ	mm	NA	IGVR_45370_s10	Yes	NA	Composition not analyzed	24.66	25	NA	NA	Allochthonous_inSitu_slab4__IGVR_45370.tif	Allochthonous_inSitu_slab4__IGVR_45370.JPG	277.41	1032.7	815.01	72.923	0.656	25.485	2031.17	1634.17	32.225	14.7	1.758	0.569	0.963	Allochthonous_inSitu_slab4__IGVR_45370.tif	NA
IGVR_45370	Abiotic_slab	NA	NA	NA	Scaglia Rossa Fm. (SAA)	NA	Cesare Andrea	NA	SAA allochthonous clasts	SAA allochthonous clasts	SAA allochthonous clasts	ImageJ	mm	NA	IGVR_45370_s11	Yes	NA	Composition not analyzed	14.13	14	NA	NA	Allochthonous_inSitu_slab4__IGVR_45370.tif	Allochthonous_inSitu_slab4__IGVR_45370.JPG	105.137	1091.05	792.907	40.247	0.816	13.705	2156.38	1569.25	148.134	10.627	1.326	0.754	0.938	Allochthonous_inSitu_slab4__IGVR_45370.tif	NA
IGVR_45370	Abiotic_slab	NA	NA	NA	Scaglia Rossa Fm. (SAA)	NA	Cesare Andrea	NA	SAA allochthonous clasts	SAA allochthonous clasts	SAA allochthonous clasts	ImageJ	mm	NA	IGVR_45370_s12	Yes	NA	Composition not analyzed	14.645	15	NA	NA	Allochthonous_inSitu_slab4__IGVR_45370.tif	Allochthonous_inSitu_slab4__IGVR_45370.JPG	149.979	1038.85	758.423	51.15	0.72	16.146	2049	1516.25	21.967	13.856	1.083	0.923	0.93	Allochthonous_inSitu_slab4__IGVR_45370.tif	NA
IGVR_45370	Abiotic_slab	NA	NA	NA	Scaglia Rossa Fm. (SAA)	NA	Cesare Andrea	NA	SAA allochthonous clasts	SAA allochthonous clasts	SAA allochthonous clasts	ImageJ	mm	NA	IGVR_45370_s13	Yes	NA	Composition not analyzed	15.422	15	NA	NA	Allochthonous_inSitu_slab4__IGVR_45370.tif	Allochthonous_inSitu_slab4__IGVR_45370.JPG	134.018	1056.6	759.127	46.801	0.769	16.18	2083.88	1504.62	167.423	11.053	1.431	0.699	0.934	Allochthonous_inSitu_slab4__IGVR_45370.tif	NA
IGVR_45370	Abiotic_slab	NA	NA	NA	Scaglia Rossa Fm. (SAA)	NA	Cesare Andrea	NA	SAA allochthonous clasts	SAA allochthonous clasts	SAA allochthonous clasts	ImageJ	mm	NA	IGVR_45370_s14	Yes	NA	Composition not analyzed	19.052	19	NA	NA	Allochthonous_inSitu_slab4__IGVR_45370.tif	Allochthonous_inSitu_slab4__IGVR_45370.JPG	184.18	1120.31	789.94	60.354	0.635	19.557	2210.25	1587.12	64.259	14.829	1.233	0.811	0.893	Allochthonous_inSitu_slab4__IGVR_45370.tif	NA
IGVR_45370	Abiotic_slab	NA	NA	NA	Scaglia Rossa Fm. (SAA)	NA	Cesare Andrea	NA	SAA allochthonous clasts	SAA allochthonous clasts	SAA allochthonous clasts	ImageJ	mm	NA	IGVR_45370_s15	Yes	NA	Composition not analyzed	27.433	27	NA	NA	Allochthonous_inSitu_slab4__IGVR_45370.tif	Allochthonous_inSitu_slab4__IGVR_45370.JPG	310.598	1208.32	731.052	74.983	0.694	28.587	2380.62	1432.12	139.016	15.023	1.955	0.512	0.941	Allochthonous_inSitu_slab4__IGVR_45370.tif	NA
IGVR_45370	Abiotic_slab	NA	NA	NA	Scaglia Rossa Fm. (SAA)	NA	Cesare Andrea	NA	SAA allochthonous clasts	SAA allochthonous clasts	SAA allochthonous clasts	ImageJ	mm	NA	IGVR_45370_s16	Yes	NA	Composition not analyzed	9.563	10	NA	NA	Allochthonous_inSitu_slab4__IGVR_45370.tif	Allochthonous_inSitu_slab4__IGVR_45370.JPG	34.961	1332.87	972.728	24.22	0.749	9.702	2640.12	1927.69	142.907	4.881	2.003	0.499	0.965	Allochthonous_inSitu_slab4__IGVR_45370.tif	NA
IGVR_45370	Abiotic_slab	NA	NA	NA	Scaglia Rossa Fm. (SAA)	NA	Cesare Andrea	NA	SAA allochthonous clasts	SAA allochthonous clasts	SAA allochthonous clasts	ImageJ	mm	NA	IGVR_45370_s17	Yes	NA	Composition not analyzed	32.733	33	NA	NA	Allochthonous_inSitu_slab4__IGVR_45370.tif	Allochthonous_inSitu_slab4__IGVR_45370.JPG	532.02	1446.36	870.261	95.089	0.739	33.696	2842.67	1715.33	156.371	21.203	1.553	0.644	0.978	Allochthonous_inSitu_slab4__IGVR_45370.tif	NA
IGVR_45370	Abiotic_slab	NA	NA	NA	Scaglia Rossa Fm. (SAA)	NA	Cesare Andrea	NA	SAA allochthonous clasts	SAA allochthonous clasts	SAA allochthonous clasts	ImageJ	mm	NA	IGVR_45370_s18	Yes	NA	Composition not analyzed	30.477	30	NA	NA	Allochthonous_inSitu_slab4__IGVR_45370.tif	Allochthonous_inSitu_slab4__IGVR_45370.tif	440.31	1237.46	762.739	99.395	0.56	29.255	2438.83	1495.83	141.52	21.024	1.36	0.735	0.933	Allochthonous_inSitu_slab4__IGVR_45370.tif	NA
IGVR_45370	Abiotic_slab	NA	NA	NA	Scaglia Rossa Fm. (SAA)	NA	Cesare Andrea	NA	SAA allochthonous clasts	SAA allochthonous clasts	SAA allochthonous clasts	ImageJ	mm	NA	IGVR_45370_s19	Yes	NA	Composition not analyzed	14.267	14	NA	NA	Allochthonous_inSitu_slab4__IGVR_45370.tif	Allochthonous_inSitu_slab4__IGVR_45370.tif	84.616	1347.94	867.812	41.898	0.606	14.451	2668.83	1714.33	147.325	9.013	1.529	0.654	0.94	Allochthonous_inSitu_slab4__IGVR_45370.tif	NA
IGVR_45370	Abiotic_slab	NA	NA	NA	Scaglia Rossa Fm. (SAA)	NA	Cesare Andrea	NA	SAA allochthonous clasts	SAA allochthonous clasts	SAA allochthonous clasts	ImageJ	mm	NA	IGVR_45370_s20	Yes	NA	Composition not analyzed	11.917	12	NA	NA	Allochthonous_inSitu_slab4__IGVR_45370.tif	Allochthonous_inSitu_slab4__IGVR_45370.tif	49.148	1691.45	712.092	30.181	0.678	12.46	3350.62	1406	145.909	5.112	2.32	0.431	0.985	Allochthonous_inSitu_slab4__IGVR_45370.tif	NA
IGVR_45370	Abiotic_slab	NA	NA	NA	Scaglia Rossa Fm. (SAA)	NA	Cesare Andrea Papazzoni	NA	SAA allochthonous clasts	SAA allochthonous clasts	SAA allochthonous clasts	ImageJ	mm	NA	IGVR_45370_s21	Yes	NA	Composition not analyzed	12.893	13	NA	NA	Allochthonous_inSitu_slab4__IGVR_45370.tif	Allochthonous_inSitu_slab4__IGVR_45370.tif	76.256	1511.61	943.534	47.905	0.418	14.564	2989.5	1873.33	170.049	8.696	1.639	0.61	0.798	Allochthonous_inSitu_slab4__IGVR_45370.tif	NA
IGVR_45370	Abiotic_slab	NA	NA	NA	Scaglia Rossa Fm. (SAA)	NA	Cesare Andrea Papazzoni	NA	SAA allochthonous clasts	SAA allochthonous clasts	SAA allochthonous clasts	ImageJ	mm	NA	IGVR_45370_s22	Yes	NA	Composition not analyzed	7.923	8	NA	NA	Allochthonous_inSitu_slab4__IGVR_45370.tif	Allochthonous_inSitu_slab4__IGVR_45370.tif	30.148	1342.24	846.5	22.659	0.738	8.079	2659.88	1676.88	160.436	5.319	1.631	0.613	0.956	Allochthonous_inSitu_slab4__IGVR_45370.tif	NA
IGVR_45370	Abiotic_slab	NA	NA	NA	Scaglia Rossa Fm. (SAA)	NA	Cesare Andrea Papazzoni	NA	SAA allochthonous clasts	SAA allochthonous clasts	SAA allochthonous clasts	ImageJ	mm	NA	IGVR_45370_s23	Yes	NA	Composition not analyzed	6.317	6	NA	NA	Allochthonous_inSitu_slab4__IGVR_45370.tif	Allochthonous_inSitu_slab4__IGVR_45370.tif	23.561	1463.12	844.285	18.629	0.853	6.734	2900.12	1678.44	9.682	4.517	1.486	0.673	0.995	Allochthonous_inSitu_slab4__IGVR_45370.tif	NA
IGVR_45370	Abiotic_slab	NA	NA	NA	Scaglia Rossa Fm. (SAA)	NA	Cesare Andrea Papazzoni	NA	SAA allochthonous clasts	SAA allochthonous clasts	SAA allochthonous clasts	ImageJ	mm	NA	IGVR_45370_s24	Yes	NA	Composition not analyzed	18.016	18	NA	NA	Allochthonous_inSitu_slab4__IGVR_45370.tif	Allochthonous_inSitu_slab4__IGVR_45370.tif	147.192	1586.47	950.142	51.839	0.688	18.954	3134	1882.83	167.994	10.893	1.709	0.585	0.977	Allochthonous_inSitu_slab4__IGVR_45370.tif	NA
IGVR_45370	Abiotic_slab	NA	NA	NA	Scaglia Rossa Fm. (SAA)	NA	Cesare Andrea Papazzoni	NA	SAA allochthonous clasts	SAA allochthonous clasts	SAA allochthonous clasts	ImageJ	mm	NA	IGVR_45370_s25	Yes	NA	Composition not analyzed	10.242	10	NA	NA	Allochthonous_inSitu_slab4__IGVR_45370.tif	Allochthonous_inSitu_slab4__IGVR_45370.tif	44.082	1602.77	743.267	28.319	0.691	10.581	3174	1474.12	170.762	5.606	1.908	0.524	0.921	Allochthonous_inSitu_slab4__IGVR_45370.tif	NA
IGVR_45370	Abiotic_slab	NA	NA	NA	Scaglia Rossa Fm. (SAA)	NA	Cesare Andrea Papazzoni	NA	SAA allochthonous clasts	SAA allochthonous clasts	SAA allochthonous clasts	ImageJ	mm	NA	IGVR_45370_s26	Yes	NA	Composition not analyzed	7.776	8	NA	NA	Allochthonous_inSitu_slab4__IGVR_45370.tif	Allochthonous_inSitu_slab4__IGVR_45370.tif	26.854	1642.89	806.641	24.846	0.547	8.404	3257.83	1596.83	117.332	4.891	1.732	0.577	0.862	Allochthonous_inSitu_slab4__IGVR_45370.tif	NA
IGVR_45370	Abiotic_slab	NA	NA	NA	Scaglia Rossa Fm. (SAA)	NA	Cesare Andrea Papazzoni	NA	SAA allochthonous clasts	SAA allochthonous clasts	SAA allochthonous clasts	ImageJ	mm	NA	IGVR_45370_s27	Yes	NA	Composition not analyzed	8.118	8	NA	NA	Allochthonous_inSitu_slab4__IGVR_45370.tif	Allochthonous_inSitu_slab4__IGVR_45370.tif	12.667	1660.26	818.256	17.557	0.516	7.904	3291.25	1623.75	166.185	2.306	3.655	0.274	0.901	Allochthonous_inSitu_slab4__IGVR_45370.tif	NA
IGVR_45370	Abiotic_slab	NA	NA	NA	Scaglia Rossa Fm. (SAA)	NA	Cesare Andrea Papazzoni	NA	SAA allochthonous clasts	SAA allochthonous clasts	SAA allochthonous clasts	ImageJ	mm	NA	IGVR_45370_s28	Yes	NA	Composition not analyzed	5.89	6	NA	NA	Allochthonous_inSitu_slab4__IGVR_45370.tif	Allochthonous_inSitu_slab4__IGVR_45370.tif	15.201	1683.47	849.439	15.996	0.747	5.982	3339.67	1684.67	157.751	3.272	1.532	0.653	0.984	Allochthonous_inSitu_slab4__IGVR_45370.tif	NA
IGVR_45370	Abiotic_slab	NA	NA	NA	Scaglia Rossa Fm. (SAA)	NA	Cesare Andrea Papazzoni	NA	SAA allochthonous clasts	SAA allochthonous clasts	SAA allochthonous clasts	ImageJ	mm	NA	IGVR_45370_s29	Yes	NA	Composition not analyzed	10.598	11	NA	NA	Allochthonous_inSitu_slab4__IGVR_45370.tif	Allochthonous_inSitu_slab4__IGVR_45370.tif	64.096	1355.26	706.271	32.677	0.754	10.993	2681.83	1398.75	172.766	7.802	1.383	0.723	0.96	Allochthonous_inSitu_slab4__IGVR_45370.tif	NA
IGVR_45361	Abiotic_slab	NA	NA	NA	Scaglia Rossa Fm. (SAA)	NA	Cesare Andrea Papazzoni	NA	SAA allochthonous clasts	SAA allochthonous clasts	SAA allochthonous clasts	ImageJ	mm	NA	IGVR_slab5_s1	Yes	NA	Composition not analyzed	74.841	75	NA	NA	Allochthonous_inSitu_slab5__IGVR_45361.tif	Allochthonous_inSitu_slab5__IGVR_45361.tif	3005.55	295.732	219.305	231.425	0.705	75.449	1220.5	980.5	168.802	57.142	1.212	0.825	0.96	Allochthonous_inSitu_slab5__IGVR_45361.tif	NA
IGVR_45361	Abiotic_slab	NA	NA	NA	Scaglia Rossa Fm. (SAA)	NA	Cesare Andrea Papazzoni	NA	SAA allochthonous clasts	SAA allochthonous clasts	SAA allochthonous clasts	ImageJ	mm	NA	IGVR_slab5_s2	Yes	NA	Composition not analyzed	8.844	9	NA	NA	Allochthonous_inSitu_slab5__IGVR_45361.tif	Allochthonous_inSitu_slab5__IGVR_45361.tif	36.743	130.375	290.163	29.53	0.53	8.918	598.5	1339.33	108.652	6.595	1.202	0.832	0.882	Allochthonous_inSitu_slab5__IGVR_45361.tif	NA
IGVR_45361	Abiotic_slab	NA	NA	NA	Scaglia Rossa Fm. (SAA)	NA	Cesare Andrea Papazzoni	NA	SAA allochthonous clasts	SAA allochthonous clasts	SAA allochthonous clasts	ImageJ	mm	NA	IGVR_slab5_s3	Yes	NA	Composition not analyzed	3.592	4	NA	NA	Allochthonous_inSitu_slab5__IGVR_45361.tif	Allochthonous_inSitu_slab5__IGVR_45361.tif	3.432	344.946	163.302	7.769	0.714	2.993	1605.75	765	18.759	1.785	1.656	0.604	0.909	Allochthonous_inSitu_slab5__IGVR_45361.tif	NA
IGVR_45361	Abiotic_slab	NA	NA	NA	Scaglia Rossa Fm. (SAA)	NA	Cesare Andrea Papazzoni	NA	SAA allochthonous clasts	SAA allochthonous clasts	SAA allochthonous clasts	ImageJ	mm	NA	IGVR_slab5_s4	Yes	NA	Composition not analyzed	12.099	12	NA	NA	Allochthonous_inSitu_slab5__IGVR_45361.tif	Allochthonous_inSitu_slab5__IGVR_45361.tif	76.323	338.945	151.613	35.979	0.741	12.272	1562.5	695	152.207	8.831	1.362	0.734	0.952	Allochthonous_inSitu_slab5__IGVR_45361.tif	NA
IGVR_45361	Abiotic_slab	NA	NA	NA	Scaglia Rossa Fm. (SAA)	NA	Cesare Andrea Papazzoni	NA	SAA allochthonous clasts	SAA allochthonous clasts	SAA allochthonous clasts	ImageJ	mm	NA	IGVR_slab5_s5	Yes	NA	Composition not analyzed	11.672	12	NA	NA	Allochthonous_inSitu_slab5__IGVR_45361.tif	Allochthonous_inSitu_slab5__IGVR_45361.tif	32.167	332.961	139.773	28.765	0.489	11.823	1536.17	671.333	44.633	4.02	3.112	0.321	0.944	Allochthonous_inSitu_slab5__IGVR_45361.tif	NA
IGVR_45361	Abiotic_slab	NA	NA	NA	Scaglia Rossa Fm. (SAA)	NA	Cesare Andrea Papazzoni	NA	SAA allochthonous clasts	SAA allochthonous clasts	SAA allochthonous clasts	ImageJ	mm	NA	IGVR_slab5_s6	Yes	NA	Composition not analyzed	25.487	25	NA	NA	Allochthonous_inSitu_slab5__IGVR_45361.tif	Allochthonous_inSitu_slab5__IGVR_45361.tif	332.059	457.331	221.352	86.843	0.553	26.088	2101	976	137.326	18.89	1.311	0.763	0.932	Allochthonous_inSitu_slab5__IGVR_45361.tif	NA
IGVR_45361	Abiotic_slab	NA	NA	NA	Scaglia Rossa Fm. (SAA)	NA	Cesare Andrea Papazzoni	NA	SAA allochthonous clasts	SAA allochthonous clasts	SAA allochthonous clasts	ImageJ	mm	NA	IGVR_slab5_s7	Yes	NA	Composition not analyzed	11.545	12	NA	NA	Allochthonous_inSitu_slab5__IGVR_45361.tif	Allochthonous_inSitu_slab5__IGVR_45361.tif	83.69	423.829	149.714	39.073	0.689	11.814	1961.17	720.333	63.28	9.407	1.188	0.842	0.946	Allochthonous_inSitu_slab5__IGVR_45361.tif	NA
IGVR_45361	Abiotic_slab	NA	NA	NA	Scaglia Rossa Fm. (SAA)	NA	Cesare Andrea Papazzoni	NA	SAA allochthonous clasts	SAA allochthonous clasts	SAA allochthonous clasts	ImageJ	mm	NA	IGVR_slab5_s8	Yes	NA	Composition not analyzed	12.751	13	NA	NA	Allochthonous_inSitu_slab5__IGVR_45361.tif	Allochthonous_inSitu_slab5__IGVR_45361.tif	62.321	434.502	142.165	39.915	0.492	13.128	2030	634.25	105.112	8.269	1.853	0.54	0.817	Allochthonous_inSitu_slab5__IGVR_45361.tif	NA
IGVR_45361	Abiotic_slab	NA	NA	NA	Scaglia Rossa Fm. (SAA)	NA	Cesare Andrea Papazzoni	NA	SAA allochthonous clasts	SAA allochthonous clasts	SAA allochthonous clasts	ImageJ	mm	NA	IGVR_slab5_s9	Yes	NA	Composition not analyzed	5.361	5	NA	NA	Allochthonous_inSitu_slab5__IGVR_45361.tif	Allochthonous_inSitu_slab5__IGVR_45361.tif	12.629	419.493	133.529	13.836	0.829	5.087	1950.25	629.625	15.863	3.29	1.52	0.658	0.97	Allochthonous_inSitu_slab5__IGVR_45361.tif	NA
IGVR_45361	Abiotic_slab	NA	NA	NA	Scaglia Rossa Fm. (SAA)	NA	Cesare Andrea Papazzoni	NA	SAA allochthonous clasts	SAA allochthonous clasts	SAA allochthonous clasts	ImageJ	mm	NA	IGVR_slab5_s10	Yes	NA	Composition not analyzed	10.887	11	NA	NA	Allochthonous_inSitu_slab5__IGVR_45361.tif	Allochthonous_inSitu_slab5__IGVR_45361.tif	72.159	424.366	125.662	34.337	0.769	11.262	1983	615.125	80.985	8.743	1.203	0.831	0.96	Allochthonous_inSitu_slab5__IGVR_45361.tif	NA
IGVR_45361	Abiotic_slab	NA	NA	NA	Scaglia Rossa Fm. (SAA)	NA	Cesare Andrea Papazzoni	NA	SAA allochthonous clasts	SAA allochthonous clasts	SAA allochthonous clasts	ImageJ	mm	NA	IGVR_slab5_s11	Yes	NA	Composition not analyzed	18.579	19	NA	NA	Allochthonous_inSitu_slab5__IGVR_45361.tif	Allochthonous_inSitu_slab5__IGVR_45361.tif	173.008	428.35	109.1	57.66	0.654	18.343	1962.5	515.667	8.382	13.012	1.38	0.725	0.963	Allochthonous_inSitu_slab5__IGVR_45361.tif	NA
IGVR_45361	Abiotic_slab	NA	NA	NA	Scaglia Rossa Fm. (SAA)	NA	Cesare Andrea Papazzoni	NA	SAA allochthonous clasts	SAA allochthonous clasts	SAA allochthonous clasts	ImageJ	mm	NA	IGVR_slab5_s12	Yes	NA	Composition not analyzed	12.098	12	NA	NA	Allochthonous_inSitu_slab5__IGVR_45361.tif	Allochthonous_inSitu_slab5__IGVR_45361.tif	66.943	461.644	102.234	38.381	0.571	10.579	2135.5	491.5	28.811	8.835	1.145	0.874	0.939	Allochthonous_inSitu_slab5__IGVR_45361.tif	NA
IGVR_45361	Abiotic_slab	NA	NA	NA	Scaglia Rossa Fm. (SAA)	NA	Cesare Andrea Papazzoni	NA	SAA allochthonous clasts	SAA allochthonous clasts	SAA allochthonous clasts	ImageJ	mm	NA	IGVR_slab5_s13	Yes	NA	Composition not analyzed	61.795	62	NA	NA	Allochthonous_inSitu_slab5__IGVR_45361.tif	Allochthonous_inSitu_slab5__IGVR_45361.tif	2120.57	383.885	81.179	182.583	0.799	63.876	1766	526	77.034	41.06	1.57	0.637	0.97	Allochthonous_inSitu_slab5__IGVR_45361.tif	NA
IGVR_45361	Abiotic_slab	NA	NA	NA	Scaglia Rossa Fm. (SAA)	NA	Cesare Andrea Papazzoni	NA	SAA allochthonous clasts	SAA allochthonous clasts	SAA allochthonous clasts	ImageJ	mm	NA	IGVR_slab5_s14	Yes	NA	Composition not analyzed	61.303	61	NA	NA	Allochthonous_inSitu_slab5__IGVR_45361.tif	Allochthonous_inSitu_slab5__IGVR_45361.tif	2131.23	344.73	49.494	184.183	0.789	63.263	1470	289	15.493	41.239	1.458	0.686	0.961	Allochthonous_inSitu_slab5__IGVR_45361.tif	NA
IGVR_45361	Abiotic_slab	NA	NA	NA	Scaglia Rossa Fm. (SAA)	NA	Cesare Andrea Papazzoni	NA	SAA allochthonous clasts	SAA allochthonous clasts	SAA allochthonous clasts	ImageJ	mm	NA	IGVR_slab5_s15	Yes	NA	Composition not analyzed	57.414	57	NA	NA	Allochthonous_inSitu_slab5__IGVR_45361.tif	Allochthonous_inSitu_slab5__IGVR_45361.tif	1264.54	582.447	42.951	150.323	0.703	58.772	2670	75	120.392	33.89	1.677	0.596	0.957	Allochthonous_inSitu_slab5__IGVR_45361.tif	NA
IGVR_45361	Abiotic_slab	NA	NA	NA	Scaglia Rossa Fm. (SAA)	NA	Cesare Andrea Papazzoni	NA	SAA allochthonous clasts	SAA allochthonous clasts	SAA allochthonous clasts	ImageJ	mm	NA	IGVR_slab5_s16	Yes	NA	Composition not analyzed	12.334	12	NA	NA	Allochthonous_inSitu_slab5__IGVR_45361.tif	Allochthonous_inSitu_slab5__IGVR_45361.tif	90.279	526.567	60.783	41.655	0.654	12.92	2451.67	259.333	105.033	9.806	1.282	0.78	0.939	Allochthonous_inSitu_slab5__IGVR_45361.tif	NA
IGVR_45361	Abiotic_slab	NA	NA	NA	Scaglia Rossa Fm. (SAA)	NA	Cesare Andrea Papazzoni	NA	SAA allochthonous clasts	SAA allochthonous clasts	SAA allochthonous clasts	ImageJ	mm	NA	IGVR_slab5_s17	Yes	NA	Composition not analyzed	23.502	24	NA	NA	Allochthonous_inSitu_slab5__IGVR_45361.tif	Allochthonous_inSitu_slab5__IGVR_45361.tif	272.346	514.108	30.024	71.391	0.671	22.531	2355.67	114.333	147.668	15.637	1.357	0.737	0.967	Allochthonous_inSitu_slab5__IGVR_45361.tif	NA
IGVR_45361	Abiotic_slab	NA	NA	NA	Scaglia Rossa Fm. (SAA)	NA	Cesare Andrea Papazzoni	NA	SAA allochthonous clasts	SAA allochthonous clasts	SAA allochthonous clasts	ImageJ	mm	NA	IGVR_slab5_s18	Yes	NA	Composition not analyzed	13.091	13	NA	NA	Allochthonous_inSitu_slab5__IGVR_45361.tif	Allochthonous_inSitu_slab5__IGVR_45361.tif	108.765	673.131	155.412	46.163	0.641	13.508	3115.67	720	165.01	10.356	1.287	0.777	0.946	Allochthonous_inSitu_slab5__IGVR_45361.tif	NA
IGVR_45361	Abiotic_slab	NA	NA	NA	Scaglia Rossa Fm. (SAA)	NA	Cesare Andrea Papazzoni	NA	SAA allochthonous clasts	SAA allochthonous clasts	SAA allochthonous clasts	ImageJ	mm	NA	IGVR_slab5_s19	Yes	NA	Composition not analyzed	8.998	9	NA	NA	Allochthonous_inSitu_slab5__IGVR_45361.tif	Allochthonous_inSitu_slab5__IGVR_45361.tif	52.758	637.21	214.441	31.626	0.663	9.425	2959.33	1013.33	25.305	7.496	1.211	0.826	0.933	Allochthonous_inSitu_slab5__IGVR_45361.tif	NA
IGVR_45356	Abiotic_slab	NA	NA	NA	Scaglia Rossa Fm. (SAA)	NA	Cesare Andrea Papazzoni	NA	SAA allochthonous clasts	SAA allochthonous clasts	SAA allochthonous clasts	ImageJ	mm	NA	IGVR_slab6_s1	Yes	NA	Composition not analyzed	106.256	106	NA	NA	Allochthonous_inSitu_slab6__IGVR_45356__G1.tif	Allochthonous_inSitu_slab6__IGVR_45356__G1.tif	7394.21	142.466	112.044	322.834	0.892	106.168	1008	1257	170.008	95.596	1.049	0.953	0.987	Allochthonous_inSitu_slab6__IGVR_45356__G1.tif	NA
IGVR_45356	Abiotic_slab	NA	NA	NA	Scaglia Rossa Fm. (SAA)	NA	Cesare Andrea Papazzoni	NA	SAA allochthonous clasts	SAA allochthonous clasts	SAA allochthonous clasts	ImageJ	mm	NA	IGVR_slab6_s2	Yes	NA	Composition not analyzed	38.602	39	NA	NA	Allochthonous_inSitu_slab6__IGVR_45356__G1.tif	Allochthonous_inSitu_slab6__IGVR_45356__G1.tif	852.62	72.263	25.038	117.537	0.776	39.561	736	524	55.57	30.192	1.363	0.733	0.966	Allochthonous_inSitu_slab6__IGVR_45356__G1.tif	NA
IGVR_45356	Abiotic_slab	NA	NA	NA	Scaglia Rossa Fm. (SAA)	NA	Cesare Andrea Papazzoni	NA	SAA allochthonous clasts	SAA allochthonous clasts	SAA allochthonous clasts	ImageJ	mm	NA	IGVR_slab6_s3	Yes	NA	Composition not analyzed	202.6	203	NA	NA	Allochthonous_inSitu_slab6__IGVR_45356__G2.tif	Allochthonous_inSitu_slab6__IGVR_45356__G2.tif	24077.1	135.997	113.282	604.271	0.829	204.936	417	1626	17.476	154.929	1.317	0.759	0.982	Allochthonous_inSitu_slab6__IGVR_45356__G2.tif	NA
IGVR_45356	Abiotic_slab	NA	NA	NA	Scaglia Rossa Fm. (SAA)	NA	Cesare Andrea Papazzoni	NA	SAA allochthonous clasts	SAA allochthonous clasts	SAA allochthonous clasts	ImageJ	mm	NA	IGVR_slab6_s4	Yes	NA	Composition not analyzed	79.917	80	NA	NA	Allochthonous_inSitu_slab6__IGVR_45356__G3–G7.tif	Allochthonous_inSitu_slab6__IGVR_45356__G3–G7.tif	4055.22	51.572	107.645	244.076	0.855	81.361	412	1786	62.971	62.822	1.287	0.777	0.986	Allochthonous_inSitu_slab6__IGVR_45356__G3–G7.tif	NA
IGVR_45356	Abiotic_slab	NA	NA	NA	Scaglia Rossa Fm. (SAA)	NA	Cesare Andrea Papazzoni	NA	SAA allochthonous clasts	SAA allochthonous clasts	SAA allochthonous clasts	ImageJ	mm	NA	IGVR_slab6_s5	Yes	NA	Composition not analyzed	83.326	83	NA	NA	Allochthonous_inSitu_slab6__IGVR_45356__G3–G7.tif	Allochthonous_inSitu_slab6__IGVR_45356__G3–G7.tif	4886.18	125.827	101.117	262.879	0.889	84.174	1543	1742	82.405	76.302	1.074	0.931	0.982	Allochthonous_inSitu_slab6__IGVR_45356__G3–G7.tif	NA
IGVR_45356	Abiotic_slab	NA	NA	NA	Scaglia Rossa Fm. (SAA)	NA	Cesare Andrea Papazzoni	NA	SAA allochthonous clasts	SAA allochthonous clasts	SAA allochthonous clasts	ImageJ	mm	NA	IGVR_slab6_s6	Yes	NA	Composition not analyzed	82.123	82	NA	NA	Allochthonous_inSitu_slab6__IGVR_45356__G3–G7.tif	Allochthonous_inSitu_slab6__IGVR_45356__G3–G7.tif	4673.01	229.452	90.029	261.138	0.861	84.931	2764	1645	83.696	72.798	1.104	0.906	0.978	Allochthonous_inSitu_slab6__IGVR_45356__G3–G7.tif	Parallax problematic?
IGVR_45356	Abiotic_slab	NA	NA	NA	Scaglia Rossa Fm. (SAA)	NA	Cesare Andrea Papazzoni	NA	SAA allochthonous clasts	SAA allochthonous clasts	SAA allochthonous clasts	ImageJ	mm	NA	IGVR_slab6_s7	Yes	NA	Composition not analyzed	52.439	52	NA	NA	Allochthonous_inSitu_slab6__IGVR_45356__G3–G7.tif	Allochthonous_inSitu_slab6__IGVR_45356__G3–G7.tif	1127.64	133.329	41.62	140.421	0.719	53.057	1348	384	160.923	29.628	1.862	0.537	0.969	Allochthonous_inSitu_slab6__IGVR_45356__G3–G7.tif	NA
IGVR_45356	Abiotic_slab	NA	NA	NA	Scaglia Rossa Fm. (SAA)	NA	Cesare Andrea Papazzoni	NA	SAA allochthonous clasts	SAA allochthonous clasts	SAA allochthonous clasts	ImageJ	mm	NA	IGVR_slab6_s8	Yes	NA	Composition not analyzed	17.606	18	NA	NA	Allochthonous_inSitu_slab6__IGVR_45356__G3–G7.tif	Allochthonous_inSitu_slab6__IGVR_45356__G3–G7.tif	199.39	269.782	10.551	58.021	0.744	17.818	3199.67	165	11.654	14.61	1.189	0.841	0.972	Allochthonous_inSitu_slab6__IGVR_45356__G3–G7.tif	NA
IGVR_45356	Abiotic_slab	NA	NA	NA	Scaglia Rossa Fm. (SAA)	NA	Cesare Andrea Papazzoni	NA	SAA allochthonous clasts	SAA allochthonous clasts	SAA allochthonous clasts	ImageJ	mm	NA	IGVR_slab6_s9	Yes	NA	Composition not analyzed	120.161	120	NA	NA	Allochthonous_inSitu_slab6__IGVR_45356__G8+.tif	Allochthonous_inSitu_slab6__IGVR_45356__G8+.tif	6394.73	113.384	57.353	327.205	0.751	122.887	754	1098	42.198	71.078	1.727	0.579	0.969	Allochthonous_inSitu_slab6__IGVR_45356__G8+.tif	NA
IGVR_45356	Abiotic_slab	NA	NA	NA	Scaglia Rossa Fm. (SAA)	NA	Cesare Andrea Papazzoni	NA	SAA allochthonous clasts	SAA allochthonous clasts	SAA allochthonous clasts	ImageJ	mm	NA	IGVR_slab6_s10	Yes	NA	Composition not analyzed	99.262	99	NA	NA	Allochthonous_inSitu_slab6__IGVR_45356__Gfin.tif	Allochthonous_inSitu_slab6__IGVR_45356__Gfin.tif	4662.06	163.494	167.498	266.106	0.827	100.23	1627	2268	74.923	64.584	1.535	0.651	0.987	Allochthonous_inSitu_slab6__IGVR_45356__Gfin.tif	NA
IGVR_45356	Abiotic_slab	NA	NA	NA	Scaglia Rossa Fm. (SAA)	NA	Cesare Andrea Papazzoni	NA	SAA allochthonous clasts	SAA allochthonous clasts	SAA allochthonous clasts	ImageJ	mm	NA	IGVR_slab6_s11	Yes	NA	Composition not analyzed	90.911	91	NA	NA	Allochthonous_inSitu_slab6__IGVR_45356__Gfin.tif	Allochthonous_inSitu_slab6__IGVR_45356__Gfin.tif	4405.65	103.664	107.377	276.829	0.722	94.903	647	833	148.598	65.459	1.35	0.741	0.944	Allochthonous_inSitu_slab6__IGVR_45356__Gfin.tif	NA
IGVR_45356	Abiotic_slab	NA	NA	NA	Scaglia Rossa Fm. (SAA)	NA	Cesare Andrea Papazzoni	NA	SAA allochthonous clasts	SAA allochthonous clasts	SAA allochthonous clasts	ImageJ	mm	NA	IGVR_slab6_s12	Yes	NA	Composition not analyzed	3.788	4	NA	NA	Allochthonous_inSitu_slab6__IGVR_45356__Gfin.tif	Allochthonous_inSitu_slab6__IGVR_45356__Gfin.tif	6.284	107.653	53.642	10.098	0.774	3.79	1112	577.5	66.038	2.283	1.72	0.581	0.948	Allochthonous_inSitu_slab6__IGVR_45356__Gfin.tif	NA
IGVR_45356	Abiotic_slab	NA	NA	NA	Scaglia Rossa Fm. (SAA)	NA	Cesare Andrea Papazzoni	NA	SAA allochthonous clasts	SAA allochthonous clasts	SAA allochthonous clasts	ImageJ	mm	NA	IGVR_slab6_s13	Yes	NA	Composition not analyzed	3.45	3	NA	NA	Allochthonous_inSitu_slab6__IGVR_45356__Gfin.tif	Allochthonous_inSitu_slab6__IGVR_45356__Gfin.tif	6.506	96.295	21.594	10.849	0.695	3.449	991.75	209	123.912	2.636	1.397	0.716	0.886	Allochthonous_inSitu_slab6__IGVR_45356__Gfin.tif	NA
IGVR_45356	Abiotic_slab	NA	NA	NA	Scaglia Rossa Fm. (SAA)	NA	Cesare Andrea Papazzoni	NA	SAA allochthonous clasts	SAA allochthonous clasts	SAA allochthonous clasts	ImageJ	mm	NA	IGVR_slab6_s14	Yes	NA	Composition not analyzed	4.749	5	NA	NA	Allochthonous_inSitu_slab6__IGVR_45356__Gfin.tif	Allochthonous_inSitu_slab6__IGVR_45356__Gfin.tif	7.645	88.275	8.169	14.999	0.427	4.88	917	57.667	101.753	2.672	1.708	0.585	0.786	Allochthonous_inSitu_slab6__IGVR_45356__Gfin.tif	NA
IGVR_45356	Abiotic_slab	NA	NA	NA	Scaglia Rossa Fm. (SAA)	NA	Cesare Andrea Papazzoni	NA	SAA allochthonous clasts	SAA allochthonous clasts	SAA allochthonous clasts	ImageJ	mm	NA	IGVR_slab6_s15	Yes	NA	Composition not analyzed	2.347	2	NA	NA	Allochthonous_inSitu_slab6__IGVR_45356__Gfin.tif	Allochthonous_inSitu_slab6__IGVR_45356__Gfin.tif	4.498	54.781	34.017	8.783	0.733	2.824	568.5	368.333	77.542	2.274	1.168	0.856	0.955	Allochthonous_inSitu_slab6__IGVR_45356__Gfin.tif	NA
IGVR_45356	Abiotic_slab	NA	NA	NA	Scaglia Rossa Fm. (SAA)	NA	Cesare Andrea Papazzoni	NA	SAA allochthonous clasts	SAA allochthonous clasts	SAA allochthonous clasts	ImageJ	mm	NA	IGVR_slab6_s16	Yes	NA	Composition not analyzed	5.354	5	NA	NA	Allochthonous_inSitu_slab6__IGVR_45356__Gfin.tif	Allochthonous_inSitu_slab6__IGVR_45356__Gfin.tif	8.32	112.14	10.13	16.084	0.404	5.556	1150	81.167	122.268	2.556	2.394	0.418	0.793	Allochthonous_inSitu_slab6__IGVR_45356__Gfin.tif	NA
IGVR_45356	Abiotic_slab	NA	NA	NA	Scaglia Rossa Fm. (SAA)	NA	Cesare Andrea Papazzoni	NA	SAA allochthonous clasts	SAA allochthonous clasts	SAA allochthonous clasts	ImageJ	mm	NA	IGVR_slab6_s17	Yes	NA	Composition not analyzed	9.263	9	NA	NA	Allochthonous_inSitu_slab6__IGVR_45356__Gfin.tif	Allochthonous_inSitu_slab6__IGVR_45356__Gfin.tif	47.025	163.628	13.508	26.954	0.813	9.616	1702.75	90.25	99.792	6.33	1.46	0.685	0.968	Allochthonous_inSitu_slab6__IGVR_45356__Gfin.tif	NA
IGVR_45356	Abiotic_slab	NA	NA	NA	Scaglia Rossa Fm. (SAA)	NA	Cesare Andrea Papazzoni	NA	SAA allochthonous clasts	SAA allochthonous clasts	SAA allochthonous clasts	ImageJ	mm	NA	IGVR_slab6_s18	Yes	NA	Composition not analyzed	1.145	1	NA	NA	Allochthonous_inSitu_slab6__IGVR_45356__Gfin.tif	Allochthonous_inSitu_slab6__IGVR_45356__Gfin.tif	0.435	171.557	4.003	2.792	0.701	1.092	1777.5	41.375	172.405	0.627	1.665	0.601	0.94	Allochthonous_inSitu_slab6__IGVR_45356__Gfin.tif	Very low-resolution
IGVR_45362_slab3	Abiotic_slab	NA	NA	NA	Scaglia Rossa Fm. (SAA)	NA	Cesare Andrea Papazzoni	NA	SAA allochthonous clasts	SAA allochthonous clasts	SAA allochthonous clasts	ImageJ	mm	NA	IGVR_45362_s1	Yes	NA	Composition not analyzed	407.268	407	NA	NA	Allochthonous_inSitu_slab3__IGVR_45362.tif	Allochthonous_inSitu_slab3__IGVR_45362.tif	64365.6	302.345	335.657	1113.88	0.652	419.922	570	1222	159.153	196.661	2.216	0.451	0.967	Allochthonous_inSitu_slab3__IGVR_45362.tif	NA
IGVR_45362_slab3	Abiotic_slab	NA	NA	NA	Scaglia Rossa Fm. (SAA)	NA	Cesare Andrea Papazzoni	NA	SAA allochthonous clasts	SAA allochthonous clasts	SAA allochthonous clasts	ImageJ	mm	NA	IGVR_45362_s2	Yes	NA	Composition not analyzed	18.158	18	NA	NA	Allochthonous_inSitu_slab3__IGVR_45362.tif	Allochthonous_inSitu_slab3__IGVR_45362.tif	183.912	451.432	337.006	59.028	0.663	18.197	2043.75	1552	175.392	14.284	1.287	0.777	0.941	Allochthonous_inSitu_slab3__IGVR_45362.tif	NA
IGVR_45362_slab3	Abiotic_slab	NA	NA	NA	Scaglia Rossa Fm. (SAA)	NA	Cesare Andrea Papazzoni	NA	SAA allochthonous clasts	SAA allochthonous clasts	SAA allochthonous clasts	ImageJ	mm	NA	IGVR_45362_s3	Yes	NA	Composition not analyzed	338.738	339	NA	NA	Allochthonous_inSitu_slab3__IGVR_45362.tif	Allochthonous_inSitu_slab3__IGVR_45362.tif	42213	325.758	136.578	1113.55	0.428	343.153	716	278	149.842	209.817	1.556	0.643	0.861	Allochthonous_inSitu_slab3__IGVR_45362.tif	NA
IGVR_45362_slab3	Abiotic_slab	NA	NA	NA	Scaglia Rossa Fm. (SAA)	NA	Cesare Andrea Papazzoni	NA	SAA allochthonous clasts	SAA allochthonous clasts	SAA allochthonous clasts	ImageJ	mm	NA	IGVR_45362_s4	Yes	NA	Composition not analyzed	7.056	7	NA	NA	Allochthonous_inSitu_slab3__IGVR_45362.tif	Allochthonous_inSitu_slab3__IGVR_45362.tif	18.715	642.174	351.7	20.946	0.536	6.986	2947.67	1627.67	18.06	4.401	1.46	0.685	0.895	Allochthonous_inSitu_slab3__IGVR_45362.tif	NA
IGVR_45362_slab3	Abiotic_slab	NA	NA	NA	Scaglia Rossa Fm. (SAA)	NA	Cesare Andrea Papazzoni	NA	SAA allochthonous clasts	SAA allochthonous clasts	SAA allochthonous clasts	ImageJ	mm	NA	IGVR_45362_s5	Yes	NA	Composition not analyzed	16.597	17	NA	NA	Allochthonous_inSitu_slab3__IGVR_45362.tif	Allochthonous_inSitu_slab3__IGVR_45362.tif	112.289	495.339	329.244	48.412	0.602	17.686	2248.25	1547	35.782	9.549	1.573	0.636	0.902	Allochthonous_inSitu_slab3__IGVR_45362.tif	NA
IGVR_45362_slab3	Abiotic_slab	NA	NA	NA	Scaglia Rossa Fm. (SAA)	NA	Cesare Andrea Papazzoni	NA	SAA allochthonous clasts	SAA allochthonous clasts	SAA allochthonous clasts	ImageJ	mm	NA	IGVR_45362_s6	Yes	NA	Composition not analyzed	9.859	10	NA	NA	Allochthonous_inSitu_slab3__IGVR_45362.JPG	Allochthonous_inSitu_slab3__IGVR_45362.JPG	40.713	576.662	100.997	32.487	0.485	11.253	2646.67	488.667	33.486	5.646	1.937	0.516	0.877	Allochthonous_inSitu_slab3__IGVR_45362.tif	NA
SMNS_80714	Fossil	Fully Articulated	Barasaurus_besairiei	Stem reptiles	NA	NA	Oliver Wings	ASK_OLIVER	Bona fide gastroliths	Fossil gastroliths	Stem reptile gastroliths	ImageJ	mm	22.876	SMNS_80714_G1	Yes	NA	Composition not analyzed	8.437	8	0.349711	34.9711	Barasaurus_besairiei__SMNS_80714__from_OliverWings__lowRes_pic1.tif	Barasaurus_besairiei__SMNS_80714__from_OliverWings__lowRes_pic1.jpg	47.902	143.241	45.891	28.372	0.748	8.662	1920.33	569.333	118.312	7.324	1.139	0.878	0.974	Barasaurus_besairiei__SMNS_80714__from_OliverWings__lowRes_pic1.tif	NA
SMNS_80714	Fossil	Fully Articulated	Barasaurus_besairiei	Stem reptiles	NA	NA	Oliver Wings	ASK_OLIVER	Bona fide gastroliths	Fossil gastroliths	Stem reptile gastroliths	ImageJ	mm	22.876	SMNS_80714_G2	Yes	NA	Composition not analyzed	4.691	5	0.21857	21.857	Barasaurus_besairiei__SMNS_80714__from_OliverWings__lowRes_pic1.tif	Barasaurus_besairiei__SMNS_80714__from_OliverWings__lowRes_pic1.jpg	10.071	148.132	43.31	16.332	0.474	4.603	1975.33	569	156.037	3.775	1.265	0.791	0.844	Barasaurus_besairiei__SMNS_80714__from_OliverWings__lowRes_pic1.tif	NA
SMNS_80714	Fossil	Fully Articulated	Barasaurus_besairiei	Stem reptiles	NA	NA	Oliver Wings	ASK_OLIVER	Bona fide gastroliths	Fossil gastroliths	Stem reptile gastroliths	ImageJ	mm	22.876	SMNS_80714_G3	Yes	NA	Composition not analyzed	5.789	6	0.262284	26.2284	Barasaurus_besairiei__SMNS_80714__from_OliverWings__lowRes_pic1.tif	Barasaurus_besairiei__SMNS_80714__from_OliverWings__lowRes_pic1.jpg	25.914	153.543	45.337	19.634	0.845	6.483	2042	635	22.77	5.231	1.249	0.8	0.953	Barasaurus_besairiei__SMNS_80714__from_OliverWings__lowRes_pic1.tif	NA
SMNS_80714	Fossil	Fully Articulated	Barasaurus_besairiei	Stem reptiles	NA	NA	Oliver Wings	ASK_OLIVER	Bona fide gastroliths	Fossil gastroliths	Stem reptile gastroliths	ImageJ	mm	22.876	SMNS_80714_G4	Yes	NA	Composition not analyzed	5.905	6	0.262284	26.2284	Barasaurus_besairiei__SMNS_80714__from_OliverWings__lowRes_pic1.tif	Barasaurus_besairiei__SMNS_80714__from_OliverWings__lowRes_pic1.jpg	20.294	165.298	48.042	17.315	0.851	5.737	2205	658.25	23.102	4.763	1.107	0.903	0.954	Barasaurus_besairiei__SMNS_80714__from_OliverWings__lowRes_pic1.tif	NA
SMNS_80714	Fossil	Fully Articulated	Barasaurus_besairiei	Stem reptiles	NA	NA	Oliver Wings	ASK_OLIVER	Bona fide gastroliths	Fossil gastroliths	Stem reptile gastroliths	ImageJ	mm	22.876	SMNS_80714_G5	Yes	NA	Composition not analyzed	7.1	7	0.305998	30.5998	Barasaurus_besairiei__SMNS_80714__from_OliverWings__lowRes_pic1.tif	Barasaurus_besairiei__SMNS_80714__from_OliverWings__lowRes_pic1.jpg	21.568	164.251	36.662	18.904	0.758	7.222	2181	482	158.416	4.351	1.664	0.601	0.933	Barasaurus_besairiei__SMNS_80714__from_OliverWings__lowRes_pic1.tif	NA
SMNS_80714	Fossil	Fully Articulated	Barasaurus_besairiei	Stem reptiles	NA	NA	Oliver Wings	ASK_OLIVER	Bona fide gastroliths	Fossil gastroliths	Stem reptile gastroliths	ImageJ	mm	22.876	SMNS_80714_G6	Yes	NA	Composition not analyzed	11.175	11	0.480853	48.0853	Barasaurus_besairiei__SMNS_80714__from_OliverWings__lowRes_pic1.tif	Barasaurus_besairiei__SMNS_80714__from_OliverWings__lowRes_pic1.jpg	57.629	136.323	114.072	31.664	0.722	11.333	1772.67	1568	20.323	6.63	1.722	0.581	0.984	Barasaurus_besairiei__SMNS_80714__from_OliverWings__lowRes_pic1.tif	NA
SMNS_80714	Fossil	Fully Articulated	Barasaurus_besairiei	Stem reptiles	NA	NA	Oliver Wings	ASK_OLIVER	Bona fide gastroliths	Fossil gastroliths	Stem reptile gastroliths	ImageJ	mm	22.876	SMNS_80714_G7	Yes	NA	Composition not analyzed	9.696	10	0.437139	43.7139	Barasaurus_besairiei__SMNS_80714__from_OliverWings__lowRes_pic1.tif	Barasaurus_besairiei__SMNS_80714__from_OliverWings__lowRes_pic1.jpg	37.777	148.406	112.284	27.487	0.628	9.55	1951.33	1504.67	171.557	5.56	1.849	0.541	0.947	Barasaurus_besairiei__SMNS_80714__from_OliverWings__lowRes_pic1.tif	NA
SMNS_80714	Fossil	Fully Articulated	Barasaurus_besairiei	Stem reptiles	NA	NA	Oliver Wings	ASK_OLIVER	Bona fide gastroliths	Fossil gastroliths	Stem reptile gastroliths	ImageJ	mm	22.876	SMNS_80714_G8	Yes	NA	Composition not analyzed	5.879	6	0.262284	26.2284	Barasaurus_besairiei__SMNS_80714__from_OliverWings__lowRes_pic1.tif	Barasaurus_besairiei__SMNS_80714__from_OliverWings__lowRes_pic1.jpg	15.234	152.063	116.42	16.096	0.739	5.871	2019.5	1571.5	177.839	4.006	1.503	0.665	0.918	Barasaurus_besairiei__SMNS_80714__from_OliverWings__lowRes_pic1.tif	NA
SMNS_80714	Fossil	Fully Articulated	Barasaurus_besairiei	Stem reptiles	NA	NA	Oliver Wings	ASK_OLIVER	Bona fide gastroliths	Fossil gastroliths	Stem reptile gastroliths	ImageJ	mm	22.876	SMNS_80714_G9	Yes	NA	Composition not analyzed	6.675	7	0.305998	30.5998	Barasaurus_besairiei__SMNS_80714__from_OliverWings__lowRes_pic1.tif	Barasaurus_besairiei__SMNS_80714__from_OliverWings__lowRes_pic1.jpg	20.865	155.906	114.045	19.959	0.658	6.844	2093	1505.33	110.845	4.278	1.675	0.597	0.943	Barasaurus_besairiei__SMNS_80714__from_OliverWings__lowRes_pic1.tif	NA
SMNS_80714	Fossil	Fully Articulated	Barasaurus_besairiei	Stem reptiles	NA	NA	Oliver Wings	ASK_OLIVER	Bona fide gastroliths	Fossil gastroliths	Stem reptile gastroliths	ImageJ	mm	22.876	SMNS_80714_G10	Yes	NA	Composition not analyzed	6.133	6	0.262284	26.2284	Barasaurus_besairiei__SMNS_80714__from_OliverWings__lowRes_pic1.tif	Barasaurus_besairiei__SMNS_80714__from_OliverWings__lowRes_pic1.jpg	17.881	147.33	118.994	18.473	0.658	6.3	1975.33	1649.33	67.742	3.734	1.704	0.587	0.947	Barasaurus_besairiei__SMNS_80714__from_OliverWings__lowRes_pic1.tif	NA
SMNS_80714	Fossil	Fully Articulated	Barasaurus_besairiei	Stem reptiles	NA	NA	Oliver Wings	ASK_OLIVER	Bona fide gastroliths	Fossil gastroliths	Stem reptile gastroliths	ImageJ	mm	22.876	SMNS_80714_G11	Yes	NA	Composition not analyzed	5.946	6	0.262284	26.2284	Barasaurus_besairiei__SMNS_80714__from_OliverWings__lowRes_pic1.tif	Barasaurus_besairiei__SMNS_80714__from_OliverWings__lowRes_pic1.jpg	19.553	141.94	118.838	17.721	0.782	6.122	1895.5	1647.5	63.126	4.677	1.224	0.817	0.929	Barasaurus_besairiei__SMNS_80714__from_OliverWings__lowRes_pic1.tif	NA
SMNS_80714	Fossil	Fully Articulated	Barasaurus_besairiei	Stem reptiles	NA	NA	Oliver Wings	ASK_OLIVER	Bona fide gastroliths	Fossil gastroliths	Stem reptile gastroliths	ImageJ	mm	22.876	SMNS_80714_G12	Yes	NA	Composition not analyzed	7.099	7	0.305998	30.5998	Barasaurus_besairiei__SMNS_80714__from_OliverWings__lowRes_pic1.tif	Barasaurus_besairiei__SMNS_80714__from_OliverWings__lowRes_pic1.jpg	30.005	136.18	120.266	21.602	0.808	7.412	1802	1647	35.272	5.86	1.269	0.788	0.944	Barasaurus_besairiei__SMNS_80714__from_OliverWings__lowRes_pic1.tif	NA
SMNS_80714	Fossil	Fully Articulated	Barasaurus_besairiei	Stem reptiles	NA	NA	Oliver Wings	ASK_OLIVER	Bona fide gastroliths	Fossil gastroliths	Stem reptile gastroliths	ImageJ	mm	22.876	SMNS_80714_G13	Yes	NA	Composition not analyzed	6.658	7	0.305998	30.5998	Barasaurus_besairiei__SMNS_80714__from_OliverWings__lowRes_pic1.tif	Barasaurus_besairiei__SMNS_80714__from_OliverWings__lowRes_pic1.jpg	22.026	148.78	127.887	21.285	0.611	6.865	1973.33	1738.33	169.052	4.905	1.401	0.714	0.952	Barasaurus_besairiei__SMNS_80714__from_OliverWings__lowRes_pic1.tif	NA
Crocodylus_acutus__NOAA_path_no_07-38	Recent, necropsy	NA	Crocodylus_acutus	Crocodylia	NA	F	Brian Stacy (National Oceanic and Atmospheric Administration Fisheries, Office of Protected Resources)	Brian Stacy (Veterinary Medical Officer, Office of Protected Resources, NOAA Fisheries)	Bona fide gastroliths	Recent gastroliths	Extant crocodylian gastroliths	ImageJ	pixels	NA	NOAA_C_acutus_path_07_38_G1	Yes	NA	Composition not analyzed	NA	NA	NA	NA	NA	Crocodylus_acutus__path_no_07-38__mature_female_over8yearsold_wild__from_BrianStacy_NOAA.JPG	19605	551.008	1029.12	558.852	0.789	217.599	531.5	916.5	101.801	120.58	1.859	0.538	0.97	Crocodylus_acutus__path_no_07-38__mature_female_over8yearsold_wild__from_BrianStacy_NOAA.tiff	Because there's no scalebar, the area, perimeter, and other non-ratio measurements have units of pixels. For this reason, direct long axis measurements were not comparable to those of other specimens, and were skipped. In the future, to include size data on these stomach stones, we could get percent length or percent area of the largest stone from this specimen.
Crocodylus_acutus__NOAA_path_no_07-39	Recent, necropsy	NA	Crocodylus_acutus	Crocodylia	NA	F	Brian Stacy (National Oceanic and Atmospheric Administration Fisheries, Office of Protected Resources)	Brian Stacy (Veterinary Medical Officer, Office of Protected Resources, NOAA Fisheries)	Bona fide gastroliths	Recent gastroliths	Extant crocodylian gastroliths	ImageJ	pixels	NA	NOAA_C_acutus_path_07_38_G2	Yes	NA	Composition not analyzed	NA	NA	NA	NA	NA	Crocodylus_acutus__path_no_07-38__mature_female_over8yearsold_wild__from_BrianStacy_NOAA.JPG	8104	595.283	900.332	370.569	0.742	135.882	535	867.5	137.386	75.863	1.797	0.556	0.936	Crocodylus_acutus__path_no_07-38__mature_female_over8yearsold_wild__from_BrianStacy_NOAA.tiff	Because there's no scalebar, the area, perimeter, and other non-ratio measurements have units of pixels. For this reason, direct long axis measurements were not comparable to those of other specimens, and were skipped. In the future, to include size data on these stomach stones, we could get percent length or percent area of the largest stone from this specimen.
Crocodylus_acutus__NOAA_path_no_07-40	Recent, necropsy	NA	Crocodylus_acutus	Crocodylia	NA	F	Brian Stacy (National Oceanic and Atmospheric Administration Fisheries, Office of Protected Resources)	Brian Stacy (Veterinary Medical Officer, Office of Protected Resources, NOAA Fisheries)	Bona fide gastroliths	Recent gastroliths	Extant crocodylian gastroliths	ImageJ	pixels	NA	NOAA_C_acutus_path_07_38_G3	Yes	NA	Composition not analyzed	NA	NA	NA	NA	NA	Crocodylus_acutus__path_no_07-38__mature_female_over8yearsold_wild__from_BrianStacy_NOAA.tif	11958	565.008	816.068	470.791	0.678	170.746	487.5	855	10.29	92.192	1.96	0.51	0.902	Crocodylus_acutus__path_no_07-38__mature_female_over8yearsold_wild__from_BrianStacy_NOAA.tiff	Because there's no scalebar, the area, perimeter, and other non-ratio measurements have units of pixels. For this reason, direct long axis measurements were not comparable to those of other specimens, and were skipped. In the future, to include size data on these stomach stones, we could get percent length or percent area of the largest stone from this specimen.
Crocodylus_acutus__NOAA_path_no_07-41	Recent, necropsy	NA	Crocodylus_acutus	Crocodylia	NA	F	Brian Stacy (National Oceanic and Atmospheric Administration Fisheries, Office of Protected Resources)	Brian Stacy (Veterinary Medical Officer, Office of Protected Resources, NOAA Fisheries)	Bona fide gastroliths	Recent gastroliths	Extant crocodylian gastroliths	ImageJ	pixels	NA	NOAA_C_acutus_path_07_38_G4	Yes	NA	Composition not analyzed	NA	NA	NA	NA	NA	Crocodylus_acutus__path_no_07-38__mature_female_over8yearsold_wild__from_BrianStacy_NOAA.tif	13749	548.767	699.574	457.153	0.827	156.707	502	758.5	56.716	110.838	1.455	0.687	0.97	Crocodylus_acutus__path_no_07-38__mature_female_over8yearsold_wild__from_BrianStacy_NOAA.tiff	Because there's no scalebar, the area, perimeter, and other non-ratio measurements have units of pixels. For this reason, direct long axis measurements were not comparable to those of other specimens, and were skipped. In the future, to include size data on these stomach stones, we could get percent length or percent area of the largest stone from this specimen.
Crocodylus_acutus__NOAA_path_no_07-42	Recent, necropsy	NA	Crocodylus_acutus	Crocodylia	NA	F	Brian Stacy (National Oceanic and Atmospheric Administration Fisheries, Office of Protected Resources)	Brian Stacy (Veterinary Medical Officer, Office of Protected Resources, NOAA Fisheries)	Bona fide gastroliths	Recent gastroliths	Extant crocodylian gastroliths	ImageJ	pixels	NA	NOAA_C_acutus_path_07_38_G5	Yes	NA	Composition not analyzed	NA	NA	NA	NA	NA	Crocodylus_acutus__path_no_07-38__mature_female_over8yearsold_wild__from_BrianStacy_NOAA.tif	22212	681.269	744.812	585.064	0.815	213.827	619.5	663.5	127.781	140.212	1.586	0.631	0.969	Crocodylus_acutus__path_no_07-38__mature_female_over8yearsold_wild__from_BrianStacy_NOAA.tiff	Because there's no scalebar, the area, perimeter, and other non-ratio measurements have units of pixels. For this reason, direct long axis measurements were not comparable to those of other specimens, and were skipped. In the future, to include size data on these stomach stones, we could get percent length or percent area of the largest stone from this specimen.
Crocodylus_acutus__NOAA_path_no_07-43	Recent, necropsy	NA	Crocodylus_acutus	Crocodylia	NA	F	Brian Stacy (National Oceanic and Atmospheric Administration Fisheries, Office of Protected Resources)	Brian Stacy (Veterinary Medical Officer, Office of Protected Resources, NOAA Fisheries)	Bona fide gastroliths	Recent gastroliths	Extant crocodylian gastroliths	ImageJ	pixels	NA	NOAA_C_acutus_path_07_38_G6	Yes	NA	Composition not analyzed	NA	NA	NA	NA	NA	Crocodylus_acutus__path_no_07-38__mature_female_over8yearsold_wild__from_BrianStacy_NOAA.tif	20963	710.228	557.403	567.612	0.818	216.293	653	643	58.037	134.15	1.557	0.642	0.977	Crocodylus_acutus__path_no_07-38__mature_female_over8yearsold_wild__from_BrianStacy_NOAA.tiff	Because there's no scalebar, the area, perimeter, and other non-ratio measurements have units of pixels. For this reason, direct long axis measurements were not comparable to those of other specimens, and were skipped. In the future, to include size data on these stomach stones, we could get percent length or percent area of the largest stone from this specimen.
Crocodylus_acutus__NOAA_path_no_07-44	Recent, necropsy	NA	Crocodylus_acutus	Crocodylia	NA	F	Brian Stacy (National Oceanic and Atmospheric Administration Fisheries, Office of Protected Resources)	Brian Stacy (Veterinary Medical Officer, Office of Protected Resources, NOAA Fisheries)	Bona fide gastroliths	Recent gastroliths	Extant crocodylian gastroliths	ImageJ	pixels	NA	NOAA_C_acutus_path_07_38_G7	Yes	NA	Composition not analyzed	NA	NA	NA	NA	NA	Crocodylus_acutus__path_no_07-38__mature_female_over8yearsold_wild__from_BrianStacy_NOAA.tif	25139	809.48	672.09	640.528	0.77	238.219	810.5	550.5	94.454	135.853	1.872	0.534	0.963	Crocodylus_acutus__path_no_07-38__mature_female_over8yearsold_wild__from_BrianStacy_NOAA.tiff	Because there's no scalebar, the area, perimeter, and other non-ratio measurements have units of pixels. For this reason, direct long axis measurements were not comparable to those of other specimens, and were skipped. In the future, to include size data on these stomach stones, we could get percent length or percent area of the largest stone from this specimen.
Crocodylus_acutus__NOAA_path_no_07-45	Recent, necropsy	NA	Crocodylus_acutus	Crocodylia	NA	F	Brian Stacy (National Oceanic and Atmospheric Administration Fisheries, Office of Protected Resources)	Brian Stacy (Veterinary Medical Officer, Office of Protected Resources, NOAA Fisheries)	Bona fide gastroliths	Recent gastroliths	Extant crocodylian gastroliths	ImageJ	pixels	NA	NOAA_C_acutus_path_07_38_G8	Yes	NA	Composition not analyzed	NA	NA	NA	NA	NA	Crocodylus_acutus__path_no_07-38__mature_female_over8yearsold_wild__from_BrianStacy_NOAA.tif	9544	698.194	887.69	407.298	0.723	134.695	655.667	927.667	42.693	103.472	1.106	0.905	0.935	Crocodylus_acutus__path_no_07-38__mature_female_over8yearsold_wild__from_BrianStacy_NOAA.tiff	Because there's no scalebar, the area, perimeter, and other non-ratio measurements have units of pixels. For this reason, direct long axis measurements were not comparable to those of other specimens, and were skipped. In the future, to include size data on these stomach stones, we could get percent length or percent area of the largest stone from this specimen.
Crocodylus_acutus__NOAA_path_no_07-46	Recent, necropsy	NA	Crocodylus_acutus	Crocodylia	NA	F	Brian Stacy (National Oceanic and Atmospheric Administration Fisheries, Office of Protected Resources)	Brian Stacy (Veterinary Medical Officer, Office of Protected Resources, NOAA Fisheries)	Bona fide gastroliths	Recent gastroliths	Extant crocodylian gastroliths	ImageJ	pixels	NA	NOAA_C_acutus_path_07_38_G9	Yes	NA	Composition not analyzed	NA	NA	NA	NA	NA	Crocodylus_acutus__path_no_07-38__mature_female_over8yearsold_wild__from_BrianStacy_NOAA.tif	6912	758.713	954.043	412.947	0.509	144.761	693.667	990.333	31.824	63.322	2.395	0.418	0.936	Crocodylus_acutus__path_no_07-38__mature_female_over8yearsold_wild__from_BrianStacy_NOAA.tiff	Because there's no scalebar, the area, perimeter, and other non-ratio measurements have units of pixels. For this reason, direct long axis measurements were not comparable to those of other specimens, and were skipped. In the future, to include size data on these stomach stones, we could get percent length or percent area of the largest stone from this specimen.
Crocodylus_acutus__NOAA_path_no_07-47	Recent, necropsy	NA	Crocodylus_acutus	Crocodylia	NA	F	Brian Stacy (National Oceanic and Atmospheric Administration Fisheries, Office of Protected Resources)	Brian Stacy (Veterinary Medical Officer, Office of Protected Resources, NOAA Fisheries)	Bona fide gastroliths	Recent gastroliths	Extant crocodylian gastroliths	ImageJ	pixels	NA	NOAA_C_acutus_path_07_38_G10	Yes	NA	Composition not analyzed	NA	NA	NA	NA	NA	Crocodylus_acutus__path_no_07-38__mature_female_over8yearsold_wild__from_BrianStacy_NOAA.tif	21456	692.811	1090.56	625.514	0.689	198.026	599.667	1138.67	23.933	145.646	1.334	0.75	0.967	Crocodylus_acutus__path_no_07-38__mature_female_over8yearsold_wild__from_BrianStacy_NOAA.tiff	Because there's no scalebar, the area, perimeter, and other non-ratio measurements have units of pixels. For this reason, direct long axis measurements were not comparable to those of other specimens, and were skipped. In the future, to include size data on these stomach stones, we could get percent length or percent area of the largest stone from this specimen.
Crocodylus_acutus__NOAA_path_no_07-48	Recent, necropsy	NA	Crocodylus_acutus	Crocodylia	NA	F	Brian Stacy (National Oceanic and Atmospheric Administration Fisheries, Office of Protected Resources)	Brian Stacy (Veterinary Medical Officer, Office of Protected Resources, NOAA Fisheries)	Bona fide gastroliths	Recent gastroliths	Extant crocodylian gastroliths	ImageJ	pixels	NA	NOAA_C_acutus_path_07_38_G11	Yes	NA	Composition not analyzed	NA	NA	NA	NA	NA	Crocodylus_acutus__path_no_07-38__mature_female_over8yearsold_wild__from_BrianStacy_NOAA.tif	8415	822.664	1151.97	420.724	0.597	128.978	758.333	1184	43.429	90.666	1.427	0.701	0.953	Crocodylus_acutus__path_no_07-38__mature_female_over8yearsold_wild__from_BrianStacy_NOAA.tiff	Because there's no scalebar, the area, perimeter, and other non-ratio measurements have units of pixels. For this reason, direct long axis measurements were not comparable to those of other specimens, and were skipped. In the future, to include size data on these stomach stones, we could get percent length or percent area of the largest stone from this specimen.
Crocodylus_acutus__NOAA_path_no_07-49	Recent, necropsy	NA	Crocodylus_acutus	Crocodylia	NA	F	Brian Stacy (National Oceanic and Atmospheric Administration Fisheries, Office of Protected Resources)	Brian Stacy (Veterinary Medical Officer, Office of Protected Resources, NOAA Fisheries)	Bona fide gastroliths	Recent gastroliths	Extant crocodylian gastroliths	ImageJ	pixels	NA	NOAA_C_acutus_path_07_38_G12	Yes	NA	Composition not analyzed	NA	NA	NA	NA	NA	Crocodylus_acutus__path_no_07-38__mature_female_over8yearsold_wild__from_BrianStacy_NOAA.tif	28446	957.694	1088.14	669.874	0.797	208.372	895.333	1173.67	47.788	178.785	1.099	0.91	0.99	Crocodylus_acutus__path_no_07-38__mature_female_over8yearsold_wild__from_BrianStacy_NOAA.tiff	Because there's no scalebar, the area, perimeter, and other non-ratio measurements have units of pixels. For this reason, direct long axis measurements were not comparable to those of other specimens, and were skipped. In the future, to include size data on these stomach stones, we could get percent length or percent area of the largest stone from this specimen.
Crocodylus_acutus__NOAA_path_no_07-50	Recent, necropsy	NA	Crocodylus_acutus	Crocodylia	NA	F	Brian Stacy (National Oceanic and Atmospheric Administration Fisheries, Office of Protected Resources)	Brian Stacy (Veterinary Medical Officer, Office of Protected Resources, NOAA Fisheries)	Bona fide gastroliths	Recent gastroliths	Extant crocodylian gastroliths	ImageJ	pixels	NA	NOAA_C_acutus_path_07_38_G13	Yes	NA	Composition not analyzed	NA	NA	NA	NA	NA	Crocodylus_acutus__path_no_07-38__mature_female_over8yearsold_wild__from_BrianStacy_NOAA.tif	861	937.73	977.451	116.26	0.8	35.971	922	967.5	147.488	30.69	1.132	0.883	0.961	Crocodylus_acutus__path_no_07-38__mature_female_over8yearsold_wild__from_BrianStacy_NOAA.tiff	Because there's no scalebar, the area, perimeter, and other non-ratio measurements have units of pixels. For this reason, direct long axis measurements were not comparable to those of other specimens, and were skipped. In the future, to include size data on these stomach stones, we could get percent length or percent area of the largest stone from this specimen.
Crocodylus_acutus__NOAA_path_no_07-51	Recent, necropsy	NA	Crocodylus_acutus	Crocodylia	NA	F	Brian Stacy (National Oceanic and Atmospheric Administration Fisheries, Office of Protected Resources)	Brian Stacy (Veterinary Medical Officer, Office of Protected Resources, NOAA Fisheries)	Bona fide gastroliths	Recent gastroliths	Extant crocodylian gastroliths	ImageJ	pixels	NA	NOAA_C_acutus_path_07_38_G14	Yes	NA	Composition not analyzed	NA	NA	NA	NA	NA	Crocodylus_acutus__path_no_07-38__mature_female_over8yearsold_wild__from_BrianStacy_NOAA.tif	14969	952.201	886.277	570.231	0.578	181.897	938.333	964.667	79.761	127.197	1.695	0.59	0.9	Crocodylus_acutus__path_no_07-38__mature_female_over8yearsold_wild__from_BrianStacy_NOAA.tiff	Because there's no scalebar, the area, perimeter, and other non-ratio measurements have units of pixels. For this reason, direct long axis measurements were not comparable to those of other specimens, and were skipped. In the future, to include size data on these stomach stones, we could get percent length or percent area of the largest stone from this specimen.
Crocodylus_acutus__NOAA_path_no_07-52	Recent, necropsy	NA	Crocodylus_acutus	Crocodylia	NA	F	Brian Stacy (National Oceanic and Atmospheric Administration Fisheries, Office of Protected Resources)	Brian Stacy (Veterinary Medical Officer, Office of Protected Resources, NOAA Fisheries)	Bona fide gastroliths	Recent gastroliths	Extant crocodylian gastroliths	ImageJ	pixels	NA	NOAA_C_acutus_path_07_38_G15	Yes	NA	Composition not analyzed	NA	NA	NA	NA	NA	Crocodylus_acutus__path_no_07-38__mature_female_over8yearsold_wild__from_BrianStacy_NOAA.tif	19212	950.191	582.225	579.93	0.718	174.808	893.333	648.667	61.529	152.193	1.162	0.861	0.984	Crocodylus_acutus__path_no_07-38__mature_female_over8yearsold_wild__from_BrianStacy_NOAA.tiff	Because there's no scalebar, the area, perimeter, and other non-ratio measurements have units of pixels. For this reason, direct long axis measurements were not comparable to those of other specimens, and were skipped. In the future, to include size data on these stomach stones, we could get percent length or percent area of the largest stone from this specimen.
Crocodylus_acutus__NOAA_path_no_07-53	Recent, necropsy	NA	Crocodylus_acutus	Crocodylia	NA	F	Brian Stacy (National Oceanic and Atmospheric Administration Fisheries, Office of Protected Resources)	Brian Stacy (Veterinary Medical Officer, Office of Protected Resources, NOAA Fisheries)	Bona fide gastroliths	Recent gastroliths	Extant crocodylian gastroliths	ImageJ	pixels	NA	NOAA_C_acutus_path_07_38_G16	Yes	NA	Composition not analyzed	NA	NA	NA	NA	NA	Crocodylus_acutus__path_no_07-38__mature_female_over8yearsold_wild__from_BrianStacy_NOAA.tif	17231	1075.32	962.679	577.295	0.65	188.476	974.333	985.667	20.39	134	1.328	0.753	0.934	Crocodylus_acutus__path_no_07-38__mature_female_over8yearsold_wild__from_BrianStacy_NOAA.tiff	Because there's no scalebar, the area, perimeter, and other non-ratio measurements have units of pixels. For this reason, direct long axis measurements were not comparable to those of other specimens, and were skipped. In the future, to include size data on these stomach stones, we could get percent length or percent area of the largest stone from this specimen.
Crocodylus_acutus__NOAA_path_no_07-54	Recent, necropsy	NA	Crocodylus_acutus	Crocodylia	NA	F	Brian Stacy (National Oceanic and Atmospheric Administration Fisheries, Office of Protected Resources)	Brian Stacy (Veterinary Medical Officer, Office of Protected Resources, NOAA Fisheries)	Bona fide gastroliths	Recent gastroliths	Extant crocodylian gastroliths	ImageJ	pixels	NA	NOAA_C_acutus_path_07_38_G17	Yes	NA	Composition not analyzed	NA	NA	NA	NA	NA	Crocodylus_acutus__path_no_07-38__mature_female_over8yearsold_wild__from_BrianStacy_NOAA.tif	3356	1034.86	888.097	251.99	0.664	76.004	999	905.667	17.879	59.29	1.238	0.808	0.97	Crocodylus_acutus__path_no_07-38__mature_female_over8yearsold_wild__from_BrianStacy_NOAA.tiff	Because there's no scalebar, the area, perimeter, and other non-ratio measurements have units of pixels. For this reason, direct long axis measurements were not comparable to those of other specimens, and were skipped. In the future, to include size data on these stomach stones, we could get percent length or percent area of the largest stone from this specimen.
Crocodylus_acutus__NOAA_path_no_07-55	Recent, necropsy	NA	Crocodylus_acutus	Crocodylia	NA	F	Brian Stacy (National Oceanic and Atmospheric Administration Fisheries, Office of Protected Resources)	Brian Stacy (Veterinary Medical Officer, Office of Protected Resources, NOAA Fisheries)	Bona fide gastroliths	Recent gastroliths	Extant crocodylian gastroliths	ImageJ	pixels	NA	NOAA_C_acutus_path_07_38_G18	Yes	NA	Composition not analyzed	NA	NA	NA	NA	NA	Crocodylus_acutus__path_no_07-38__mature_female_over8yearsold_wild__from_BrianStacy_NOAA.tif	22669	1073.74	673.421	635.62	0.705	210.034	981.333	725.333	31.369	139.345	1.492	0.67	0.982	Crocodylus_acutus__path_no_07-38__mature_female_over8yearsold_wild__from_BrianStacy_NOAA.tiff	Because there's no scalebar, the area, perimeter, and other non-ratio measurements have units of pixels. For this reason, direct long axis measurements were not comparable to those of other specimens, and were skipped. In the future, to include size data on these stomach stones, we could get percent length or percent area of the largest stone from this specimen.
Crocodylus_acutus__NOAA_path_no_07-56	Recent, necropsy	NA	Crocodylus_acutus	Crocodylia	NA	F	Brian Stacy (National Oceanic and Atmospheric Administration Fisheries, Office of Protected Resources)	Brian Stacy (Veterinary Medical Officer, Office of Protected Resources, NOAA Fisheries)	Bona fide gastroliths	Recent gastroliths	Extant crocodylian gastroliths	ImageJ	pixels	NA	NOAA_C_acutus_path_07_38_G19	Yes	NA	Composition not analyzed	NA	NA	NA	NA	NA	Crocodylus_acutus__path_no_07-38__mature_female_over8yearsold_wild__from_BrianStacy_NOAA.tif	16456	1194.13	729.27	551.365	0.68	198.565	1092.33	758.333	12.31	116.266	1.742	0.574	0.969	Crocodylus_acutus__path_no_07-38__mature_female_over8yearsold_wild__from_BrianStacy_NOAA.tiff	Because there's no scalebar, the area, perimeter, and other non-ratio measurements have units of pixels. For this reason, direct long axis measurements were not comparable to those of other specimens, and were skipped. In the future, to include size data on these stomach stones, we could get percent length or percent area of the largest stone from this specimen.
Crocodylus_acutus__NOAA_path_no_07-57	Recent, necropsy	NA	Crocodylus_acutus	Crocodylia	NA	F	Brian Stacy (National Oceanic and Atmospheric Administration Fisheries, Office of Protected Resources)	Brian Stacy (Veterinary Medical Officer, Office of Protected Resources, NOAA Fisheries)	Bona fide gastroliths	Recent gastroliths	Extant crocodylian gastroliths	ImageJ	pixels	NA	NOAA_C_acutus_path_07_38_G20	Yes	NA	Composition not analyzed	NA	NA	NA	NA	NA	Crocodylus_acutus__path_no_07-38__mature_female_over8yearsold_wild__from_BrianStacy_NOAA.tif	2107	1222.24	824.022	180.533	0.812	60.598	1191	813	156.926	45.572	1.282	0.78	0.957	Crocodylus_acutus__path_no_07-38__mature_female_over8yearsold_wild__from_BrianStacy_NOAA.tiff	Because there's no scalebar, the area, perimeter, and other non-ratio measurements have units of pixels. For this reason, direct long axis measurements were not comparable to those of other specimens, and were skipped. In the future, to include size data on these stomach stones, we could get percent length or percent area of the largest stone from this specimen.
Crocodylus_acutus__NOAA_path_no_07-58	Recent, necropsy	NA	Crocodylus_acutus	Crocodylia	NA	F	Brian Stacy (National Oceanic and Atmospheric Administration Fisheries, Office of Protected Resources)	Brian Stacy (Veterinary Medical Officer, Office of Protected Resources, NOAA Fisheries)	Bona fide gastroliths	Recent gastroliths	Extant crocodylian gastroliths	ImageJ	pixels	NA	NOAA_C_acutus_path_07_38_G21	Yes	NA	Composition not analyzed	NA	NA	NA	NA	NA	Crocodylus_acutus__path_no_07-38__mature_female_over8yearsold_wild__from_BrianStacy_NOAA.tif	560	1260.08	821.732	96.455	0.756	37.614	1250.5	803.25	119.461	21.303	1.891	0.529	0.962	Crocodylus_acutus__path_no_07-38__mature_female_over8yearsold_wild__from_BrianStacy_NOAA.tif	Because there's no scalebar, the area, perimeter, and other non-ratio measurements have units of pixels. For this reason, direct long axis measurements were not comparable to those of other specimens, and were skipped. In the future, to include size data on these stomach stones, we could get percent length or percent area of the largest stone from this specimen.
Crocodylus_acutus__NOAA_path_no_07-59	Recent, necropsy	NA	Crocodylus_acutus	Crocodylia	NA	F	Brian Stacy (National Oceanic and Atmospheric Administration Fisheries, Office of Protected Resources)	Brian Stacy (Veterinary Medical Officer, Office of Protected Resources, NOAA Fisheries)	Bona fide gastroliths	Recent gastroliths	Extant crocodylian gastroliths	ImageJ	pixels	NA	NOAA_C_acutus_path_07_38_G22	Yes	NA	Composition not analyzed	NA	NA	NA	NA	NA	Crocodylus_acutus__path_no_07-38__mature_female_over8yearsold_wild__from_BrianStacy_NOAA.tif	15269	1113.87	536.158	480.786	0.83	180.351	1025	519	174.432	108.308	1.65	0.606	0.98	Crocodylus_acutus__path_no_07-38__mature_female_over8yearsold_wild__from_BrianStacy_NOAA.tif	Because there's no scalebar, the area, perimeter, and other non-ratio measurements have units of pixels. For this reason, direct long axis measurements were not comparable to those of other specimens, and were skipped. In the future, to include size data on these stomach stones, we could get percent length or percent area of the largest stone from this specimen.
Crocodylus_acutus__NOAA_path_no_07-60	Recent, necropsy	NA	Crocodylus_acutus	Crocodylia	NA	F	Brian Stacy (National Oceanic and Atmospheric Administration Fisheries, Office of Protected Resources)	Brian Stacy (Veterinary Medical Officer, Office of Protected Resources, NOAA Fisheries)	Bona fide gastroliths	Recent gastroliths	Extant crocodylian gastroliths	ImageJ	pixels	NA	NOAA_C_acutus_path_07_38_G23	Yes	NA	Composition not analyzed	NA	NA	NA	NA	NA	Crocodylus_acutus__path_no_07-38__mature_female_over8yearsold_wild__from_BrianStacy_NOAA.tif	14147	1265.05	568.929	445.384	0.896	155.293	1247.5	645.5	82.6	116.245	1.327	0.754	0.989	Crocodylus_acutus__path_no_07-38__mature_female_over8yearsold_wild__from_BrianStacy_NOAA.tif	Because there's no scalebar, the area, perimeter, and other non-ratio measurements have units of pixels. For this reason, direct long axis measurements were not comparable to those of other specimens, and were skipped. In the future, to include size data on these stomach stones, we could get percent length or percent area of the largest stone from this specimen.
Crocodylus_acutus__NOAA_path_no_07-61	Recent, necropsy	NA	Crocodylus_acutus	Crocodylia	NA	F	Brian Stacy (National Oceanic and Atmospheric Administration Fisheries, Office of Protected Resources)	Brian Stacy (Veterinary Medical Officer, Office of Protected Resources, NOAA Fisheries)	Bona fide gastroliths	Recent gastroliths	Extant crocodylian gastroliths	ImageJ	pixels	NA	NOAA_C_acutus_path_07_38_G24	Yes	NA	Composition not analyzed	NA	NA	NA	NA	NA	Crocodylus_acutus__path_no_07-38__mature_female_over8yearsold_wild__from_BrianStacy_NOAA.tif	12400	1217.38	460.591	428.623	0.848	147.249	1143.5	440	160.15	103.078	1.408	0.71	0.978	Crocodylus_acutus__path_no_07-38__mature_female_over8yearsold_wild__from_BrianStacy_NOAA.tif	Because there's no scalebar, the area, perimeter, and other non-ratio measurements have units of pixels. For this reason, direct long axis measurements were not comparable to those of other specimens, and were skipped. In the future, to include size data on these stomach stones, we could get percent length or percent area of the largest stone from this specimen.
Crocodylus_acutus__NOAA_path_no_07-62	Recent, necropsy	NA	Crocodylus_acutus	Crocodylia	NA	F	Brian Stacy (National Oceanic and Atmospheric Administration Fisheries, Office of Protected Resources)	Brian Stacy (Veterinary Medical Officer, Office of Protected Resources, NOAA Fisheries)	Bona fide gastroliths	Recent gastroliths	Extant crocodylian gastroliths	ImageJ	pixels	NA	NOAA_C_acutus_path_07_38_G25	Yes	NA	Composition not analyzed	NA	NA	NA	NA	NA	Crocodylus_acutus__path_no_07-38__mature_female_over8yearsold_wild__from_BrianStacy_NOAA.tif	9939	1348.11	691.038	406.787	0.755	154.377	1335.5	613	103.676	79.897	2.016	0.496	0.957	Crocodylus_acutus__path_no_07-38__mature_female_over8yearsold_wild__from_BrianStacy_NOAA.tif	Because there's no scalebar, the area, perimeter, and other non-ratio measurements have units of pixels. For this reason, direct long axis measurements were not comparable to those of other specimens, and were skipped. In the future, to include size data on these stomach stones, we could get percent length or percent area of the largest stone from this specimen.
Crocodylus_acutus__NOAA_path_no_07-63	Recent, necropsy	NA	Crocodylus_acutus	Crocodylia	NA	F	Brian Stacy (National Oceanic and Atmospheric Administration Fisheries, Office of Protected Resources)	Brian Stacy (Veterinary Medical Officer, Office of Protected Resources, NOAA Fisheries)	Bona fide gastroliths	Recent gastroliths	Extant crocodylian gastroliths	ImageJ	pixels	NA	NOAA_C_acutus_path_07_38_G26	Yes	NA	Composition not analyzed	NA	NA	NA	NA	NA	Crocodylus_acutus__path_no_07-38__mature_female_over8yearsold_wild__from_BrianStacy_NOAA.tif	8169	1384.79	568.977	351.588	0.83	124.239	1334.5	540	141.7	98.465	1.17	0.855	0.964	Crocodylus_acutus__path_no_07-38__mature_female_over8yearsold_wild__from_BrianStacy_NOAA.tif	Because there's no scalebar, the area, perimeter, and other non-ratio measurements have units of pixels. For this reason, direct long axis measurements were not comparable to those of other specimens, and were skipped. In the future, to include size data on these stomach stones, we could get percent length or percent area of the largest stone from this specimen.
Crocodylus_acutus__NOAA_path_no_07-64	Recent, necropsy	NA	Crocodylus_acutus	Crocodylia	NA	F	Brian Stacy (National Oceanic and Atmospheric Administration Fisheries, Office of Protected Resources)	Brian Stacy (Veterinary Medical Officer, Office of Protected Resources, NOAA Fisheries)	Bona fide gastroliths	Recent gastroliths	Extant crocodylian gastroliths	ImageJ	pixels	NA	NOAA_C_acutus_path_07_38_G27	Yes	NA	Composition not analyzed	NA	NA	NA	NA	NA	Crocodylus_acutus__path_no_07-38__mature_female_over8yearsold_wild__from_BrianStacy_NOAA.tif	9922	1473.21	599.306	398.526	0.785	147.073	1436.5	532	113.864	88.34	1.764	0.567	0.955	Crocodylus_acutus__path_no_07-38__mature_female_over8yearsold_wild__from_BrianStacy_NOAA.tif	Because there's no scalebar, the area, perimeter, and other non-ratio measurements have units of pixels. For this reason, direct long axis measurements were not comparable to those of other specimens, and were skipped. In the future, to include size data on these stomach stones, we could get percent length or percent area of the largest stone from this specimen.
Crocodylus_acutus__NOAA_path_no_07-65	Recent, necropsy	NA	Crocodylus_acutus	Crocodylia	NA	F	Brian Stacy (National Oceanic and Atmospheric Administration Fisheries, Office of Protected Resources)	Brian Stacy (Veterinary Medical Officer, Office of Protected Resources, NOAA Fisheries)	Bona fide gastroliths	Recent gastroliths	Extant crocodylian gastroliths	ImageJ	pixels	NA	NOAA_C_acutus_path_07_38_G28	Yes	NA	Composition not analyzed	NA	NA	NA	NA	NA	Crocodylus_acutus__path_no_07-38__mature_female_over8yearsold_wild__from_BrianStacy_NOAA.tif	6373	1517.59	519.098	313.075	0.817	113.306	1484.5	471	124.391	73.549	1.604	0.623	0.951	Crocodylus_acutus__path_no_07-38__mature_female_over8yearsold_wild__from_BrianStacy_NOAA.tif	Because there's no scalebar, the area, perimeter, and other non-ratio measurements have units of pixels. For this reason, direct long axis measurements were not comparable to those of other specimens, and were skipped. In the future, to include size data on these stomach stones, we could get percent length or percent area of the largest stone from this specimen.
Crocodylus_acutus__NOAA_path_no_07-66	Recent, necropsy	NA	Crocodylus_acutus	Crocodylia	NA	F	Brian Stacy (National Oceanic and Atmospheric Administration Fisheries, Office of Protected Resources)	Brian Stacy (Veterinary Medical Officer, Office of Protected Resources, NOAA Fisheries)	Bona fide gastroliths	Recent gastroliths	Extant crocodylian gastroliths	ImageJ	pixels	NA	NOAA_C_acutus_path_07_38_G29	Yes	NA	Composition not analyzed	NA	NA	NA	NA	NA	Crocodylus_acutus__path_no_07-38__mature_female_over8yearsold_wild__from_BrianStacy_NOAA.tif	14637	1638.83	614.406	475.972	0.812	171.511	1559	574	148.349	118.683	1.362	0.734	0.964	Crocodylus_acutus__path_no_07-38__mature_female_over8yearsold_wild__from_BrianStacy_NOAA.tif	Because there's no scalebar, the area, perimeter, and other non-ratio measurements have units of pixels. For this reason, direct long axis measurements were not comparable to those of other specimens, and were skipped. In the future, to include size data on these stomach stones, we could get percent length or percent area of the largest stone from this specimen.
Crocodylus_acutus__NOAA_path_no_07-67	Recent, necropsy	NA	Crocodylus_acutus	Crocodylia	NA	F	Brian Stacy (National Oceanic and Atmospheric Administration Fisheries, Office of Protected Resources)	Brian Stacy (Veterinary Medical Officer, Office of Protected Resources, NOAA Fisheries)	Bona fide gastroliths	Recent gastroliths	Extant crocodylian gastroliths	ImageJ	pixels	NA	NOAA_C_acutus_path_07_38_G30	Yes	NA	Composition not analyzed	NA	NA	NA	NA	NA	Crocodylus_acutus__path_no_07-38__mature_female_over8yearsold_wild__from_BrianStacy_NOAA.tif	935	1449.2	717.297	153.354	0.5	64.196	1421.5	733.333	28.029	20.112	3.506	0.285	0.954	Crocodylus_acutus__path_no_07-38__mature_female_over8yearsold_wild__from_BrianStacy_NOAA.tif	Because there's no scalebar, the area, perimeter, and other non-ratio measurements have units of pixels. For this reason, direct long axis measurements were not comparable to those of other specimens, and were skipped. In the future, to include size data on these stomach stones, we could get percent length or percent area of the largest stone from this specimen.
Crocodylus_acutus__NOAA_path_no_07-68	Recent, necropsy	NA	Crocodylus_acutus	Crocodylia	NA	F	Brian Stacy (National Oceanic and Atmospheric Administration Fisheries, Office of Protected Resources)	Brian Stacy (Veterinary Medical Officer, Office of Protected Resources, NOAA Fisheries)	Bona fide gastroliths	Recent gastroliths	Extant crocodylian gastroliths	ImageJ	pixels	NA	NOAA_C_acutus_path_07_38_G31	Yes	NA	Composition not analyzed	NA	NA	NA	NA	NA	Crocodylus_acutus__path_no_07-38__mature_female_over8yearsold_wild__from_BrianStacy_NOAA.tif	201	1515.01	784.376	59.434	0.715	22.642	1505.75	776.125	124.655	12.248	1.925	0.519	0.946	Crocodylus_acutus__path_no_07-38__mature_female_over8yearsold_wild__from_BrianStacy_NOAA.tif	Because there's no scalebar, the area, perimeter, and other non-ratio measurements have units of pixels. For this reason, direct long axis measurements were not comparable to those of other specimens, and were skipped. In the future, to include size data on these stomach stones, we could get percent length or percent area of the largest stone from this specimen.
Crocodylus_acutus__NOAA_path_no_07-69	Recent, necropsy	NA	Crocodylus_acutus	Crocodylia	NA	F	Brian Stacy (National Oceanic and Atmospheric Administration Fisheries, Office of Protected Resources)	Brian Stacy (Veterinary Medical Officer, Office of Protected Resources, NOAA Fisheries)	Bona fide gastroliths	Recent gastroliths	Extant crocodylian gastroliths	ImageJ	pixels	NA	NOAA_C_acutus_path_07_38_G32	Yes	NA	Composition not analyzed	NA	NA	NA	NA	NA	Crocodylus_acutus__path_no_07-38__mature_female_over8yearsold_wild__from_BrianStacy_NOAA.tif	518	1368.32	407.293	97.283	0.688	39.707	1349.75	400.25	159.74	16.207	2.553	0.392	0.958	Crocodylus_acutus__path_no_07-38__mature_female_over8yearsold_wild__from_BrianStacy_NOAA.tif	Because there's no scalebar, the area, perimeter, and other non-ratio measurements have units of pixels. For this reason, direct long axis measurements were not comparable to those of other specimens, and were skipped. In the future, to include size data on these stomach stones, we could get percent length or percent area of the largest stone from this specimen.
Crocodylus_acutus__NOAA_path_no_07-70	Recent, necropsy	NA	Crocodylus_acutus	Crocodylia	NA	F	Brian Stacy (National Oceanic and Atmospheric Administration Fisheries, Office of Protected Resources)	Brian Stacy (Veterinary Medical Officer, Office of Protected Resources, NOAA Fisheries)	Bona fide gastroliths	Recent gastroliths	Extant crocodylian gastroliths	ImageJ	pixels	NA	NOAA_C_acutus_path_07_38_G33	Yes	NA	Composition not analyzed	NA	NA	NA	NA	NA	Crocodylus_acutus__path_no_07-38__mature_female_over8yearsold_wild__from_BrianStacy_NOAA.tif	692	1020.81	416.188	103.964	0.805	37.534	1003	423.25	13.481	26.973	1.306	0.766	0.945	Crocodylus_acutus__path_no_07-38__mature_female_over8yearsold_wild__from_BrianStacy_NOAA.tif	Because there's no scalebar, the area, perimeter, and other non-ratio measurements have units of pixels. For this reason, direct long axis measurements were not comparable to those of other specimens, and were skipped. In the future, to include size data on these stomach stones, we could get percent length or percent area of the largest stone from this specimen.
Crocodylus_acutus__NOAA_path_no_07-71	Recent, necropsy	NA	Crocodylus_acutus	Crocodylia	NA	F	Brian Stacy (National Oceanic and Atmospheric Administration Fisheries, Office of Protected Resources)	Brian Stacy (Veterinary Medical Officer, Office of Protected Resources, NOAA Fisheries)	Bona fide gastroliths	Recent gastroliths	Extant crocodylian gastroliths	ImageJ	pixels	NA	NOAA_C_acutus_path_07_38_G34	Yes	NA	Composition not analyzed	NA	NA	NA	NA	NA	Crocodylus_acutus__path_no_07-38__mature_female_over8yearsold_wild__from_BrianStacy_NOAA.tif	556	853	222.103	89.905	0.864	30.384	842.75	234.625	54.545	25.254	1.167	0.857	0.987	Crocodylus_acutus__path_no_07-38__mature_female_over8yearsold_wild__from_BrianStacy_NOAA.tif	Because there's no scalebar, the area, perimeter, and other non-ratio measurements have units of pixels. For this reason, direct long axis measurements were not comparable to those of other specimens, and were skipped. In the future, to include size data on these stomach stones, we could get percent length or percent area of the largest stone from this specimen.
Crocodylus_acutus__NOAA_path_no_07-72	Recent, necropsy	NA	Crocodylus_acutus	Crocodylia	NA	F	Brian Stacy (National Oceanic and Atmospheric Administration Fisheries, Office of Protected Resources)	Brian Stacy (Veterinary Medical Officer, Office of Protected Resources, NOAA Fisheries)	Bona fide gastroliths	Recent gastroliths	Extant crocodylian gastroliths	ImageJ	pixels	NA	NOAA_C_acutus_path_07_38_G35	Yes	NA	Composition not analyzed	NA	NA	NA	NA	NA	Crocodylus_acutus__path_no_07-38__mature_female_over8yearsold_wild__from_BrianStacy_NOAA.tif	531	696.248	1261.61	99.312	0.677	29.777	681.667	1256.67	168.376	25.521	1.057	0.946	0.935	Crocodylus_acutus__path_no_07-38__mature_female_over8yearsold_wild__from_BrianStacy_NOAA.tif	Because there's no scalebar, the area, perimeter, and other non-ratio measurements have units of pixels. For this reason, direct long axis measurements were not comparable to those of other specimens, and were skipped. In the future, to include size data on these stomach stones, we could get percent length or percent area of the largest stone from this specimen.
Crocodylus_acutus__NOAA_path_no_07-73	Recent, necropsy	NA	Crocodylus_acutus	Crocodylia	NA	F	Brian Stacy (National Oceanic and Atmospheric Administration Fisheries, Office of Protected Resources)	Brian Stacy (Veterinary Medical Officer, Office of Protected Resources, NOAA Fisheries)	Bona fide gastroliths	Recent gastroliths	Extant crocodylian gastroliths	ImageJ	pixels	NA	NOAA_C_acutus_path_07_38_G36	Yes	NA	Composition not analyzed	NA	NA	NA	NA	NA	Crocodylus_acutus__path_no_07-38__mature_female_over8yearsold_wild__from_BrianStacy_NOAA.tif	233	1034.5	1356.21	63.319	0.73	18.614	1034.17	1346.83	106.65	16.544	1.109	0.902	0.963	Crocodylus_acutus__path_no_07-38__mature_female_over8yearsold_wild__from_BrianStacy_NOAA.tif	Because there's no scalebar, the area, perimeter, and other non-ratio measurements have units of pixels. For this reason, direct long axis measurements were not comparable to those of other specimens, and were skipped. In the future, to include size data on these stomach stones, we could get percent length or percent area of the largest stone from this specimen.
Crocodylus_acutus__NOAA_path_no_07-74	Recent, necropsy	NA	Crocodylus_acutus	Crocodylia	NA	F	Brian Stacy (National Oceanic and Atmospheric Administration Fisheries, Office of Protected Resources)	Brian Stacy (Veterinary Medical Officer, Office of Protected Resources, NOAA Fisheries)	Bona fide gastroliths	Recent gastroliths	Extant crocodylian gastroliths	ImageJ	pixels	NA	NOAA_C_acutus_path_07_38_G37	Yes	NA	Composition not analyzed	NA	NA	NA	NA	NA	Crocodylus_acutus__path_no_07-38__mature_female_over8yearsold_wild__from_BrianStacy_NOAA.tif	216	1026.35	1279.36	54.909	0.9	18.863	1021.12	1287.38	55.257	14.815	1.265	0.79	0.975	Crocodylus_acutus__path_no_07-38__mature_female_over8yearsold_wild__from_BrianStacy_NOAA.tif	Because there's no scalebar, the area, perimeter, and other non-ratio measurements have units of pixels. For this reason, direct long axis measurements were not comparable to those of other specimens, and were skipped. In the future, to include size data on these stomach stones, we could get percent length or percent area of the largest stone from this specimen.
Crocodylus_niloticus_studyID_500__GPS_transmitter_number_AG297	Recent, necropsy	NA	Crocodylus_niloticus	Crocodylia	NA	NA	Xander Combrink (Tshwane University of Technology)	Brian Stacy (Veterinary Medical Officer, Office of Protected Resources, NOAA Fisheries)	Bona fide gastroliths	Recent gastroliths	Extant crocodylian gastroliths	ImageJ	pixels	NA	C_niloticus_AG297_G1	No	NA	Composition not analyzed	NA	NA	NA	NA	NA	Crocodylus_niloticus_studyID_500__GPS_transmitter_number_AG297__SVL_217.2cm__from_XanderCombrink__dissociated.tif	48029	198.468	196.681	1029.18	0.57	350.919	36.693	136.288	146.191	230.293	1.454	0.688	0.927	Crocodylus_niloticus_studyID_500__GPS_transmitter_number_AG297__SVL_217.2cm__from_XanderCombrink__dissociated.tif	This was Nile crocodile unique ID number 500 (for the study), GPS-transmitter number AG 297. The individual was captured on 23 March 2010, total length 401.2 cm, SVL 217.2 cm. Xander's team fitted a GPS transmitter on the animal. It unfortunately died 2-3 days before 17 October 2010 when we discovered it. The most likely cause of death was the outboard motor skeg (small sharp metal protrusion lik…
Crocodylus_niloticus_studyID_500__GPS_transmitter_number_AG297	Recent, necropsy	NA	Crocodylus_niloticus	Crocodylia	NA	NA	Xander Combrink (Tshwane University of Technology)	Brian Stacy (Veterinary Medical Officer, Office of Protected Resources, NOAA Fisheries)	Bona fide gastroliths	Recent gastroliths	Extant crocodylian gastroliths	ImageJ	pixels	NA	C_niloticus_AG297_G2	No	NA	Composition not analyzed	NA	NA	NA	NA	NA	Crocodylus_niloticus_studyID_500__GPS_transmitter_number_AG297__SVL_217.2cm__from_XanderCombrink__dissociated.tif	5819	395.48	116.873	357.428	0.572	115.04	339.411	136.288	16.887	72.732	1.632	0.613	0.947	Crocodylus_niloticus_studyID_500__GPS_transmitter_number_AG297__SVL_217.2cm__from_XanderCombrink__dissociated.tif	This was Nile crocodile unique ID number 500 (for the study), GPS-transmitter number AG 297. The individual was captured on 23 March 2010, total length 401.2 cm, SVL 217.2 cm. Xander's team fitted a GPS transmitter on the animal. It unfortunately died 2-3 days before 17 October 2010 when we discovered it. The most likely cause of death was the outboard motor skeg (small sharp metal protrusion lik…
Crocodylus_niloticus_studyID_500__GPS_transmitter_number_AG297	Recent, necropsy	NA	Crocodylus_niloticus	Crocodylia	NA	NA	Xander Combrink (Tshwane University of Technology)	Brian Stacy (Veterinary Medical Officer, Office of Protected Resources, NOAA Fisheries)	Bona fide gastroliths	Recent gastroliths	Extant crocodylian gastroliths	ImageJ	pixels	NA	C_niloticus_AG297_G3	No	NA	Composition not analyzed	NA	NA	NA	NA	NA	Crocodylus_niloticus_studyID_500__GPS_transmitter_number_AG297__SVL_217.2cm__from_XanderCombrink__dissociated.tif	15728	531.27	191.941	495.955	0.804	183.003	438	155	143.443	122.057	1.519	0.658	0.98	Crocodylus_niloticus_studyID_500__GPS_transmitter_number_AG297__SVL_217.2cm__from_XanderCombrink__dissociated.tif	This was Nile crocodile unique ID number 500 (for the study), GPS-transmitter number AG 297. The individual was captured on 23 March 2010, total length 401.2 cm, SVL 217.2 cm. Xander's team fitted a GPS transmitter on the animal. It unfortunately died 2-3 days before 17 October 2010 when we discovered it. The most likely cause of death was the outboard motor skeg (small sharp metal protrusion lik…
Crocodylus_niloticus_studyID_500__GPS_transmitter_number_AG297	Recent, necropsy	NA	Crocodylus_niloticus	Crocodylia	NA	NA	Xander Combrink (Tshwane University of Technology)	Brian Stacy (Veterinary Medical Officer, Office of Protected Resources, NOAA Fisheries)	Bona fide gastroliths	Recent gastroliths	Extant crocodylian gastroliths	ImageJ	pixels	NA	C_niloticus_AG297_G4	No	NA	Composition not analyzed	NA	NA	NA	NA	NA	Crocodylus_niloticus_studyID_500__GPS_transmitter_number_AG297__SVL_217.2cm__from_XanderCombrink__dissociated.tif	3907	639.437	153.794	256.107	0.749	88.391	604.25	129.5	158.078	64.752	1.43	0.699	0.935	Crocodylus_niloticus_studyID_500__GPS_transmitter_number_AG297__SVL_217.2cm__from_XanderCombrink__dissociated.tif	This was Nile crocodile unique ID number 500 (for the study), GPS-transmitter number AG 297. The individual was captured on 23 March 2010, total length 401.2 cm, SVL 217.2 cm. Xander's team fitted a GPS transmitter on the animal. It unfortunately died 2-3 days before 17 October 2010 when we discovered it. The most likely cause of death was the outboard motor skeg (small sharp metal protrusion lik…
Crocodylus_niloticus_studyID_500__GPS_transmitter_number_AG297	Recent, necropsy	NA	Crocodylus_niloticus	Crocodylia	NA	NA	Xander Combrink (Tshwane University of Technology)	Brian Stacy (Veterinary Medical Officer, Office of Protected Resources, NOAA Fisheries)	Bona fide gastroliths	Recent gastroliths	Extant crocodylian gastroliths	ImageJ	pixels	NA	C_niloticus_AG297_G5	No	NA	Composition not analyzed	NA	NA	NA	NA	NA	Crocodylus_niloticus_studyID_500__GPS_transmitter_number_AG297__SVL_217.2cm__from_XanderCombrink__dissociated.tif	12179	753.095	205.153	428.687	0.833	150.832	680	204.5	7.62	111.613	1.344	0.744	0.98	Crocodylus_niloticus_studyID_500__GPS_transmitter_number_AG297__SVL_217.2cm__from_XanderCombrink__dissociated.tif	This was Nile crocodile unique ID number 500 (for the study), GPS-transmitter number AG 297. The individual was captured on 23 March 2010, total length 401.2 cm, SVL 217.2 cm. Xander's team fitted a GPS transmitter on the animal. It unfortunately died 2-3 days before 17 October 2010 when we discovered it. The most likely cause of death was the outboard motor skeg (small sharp metal protrusion lik…
Crocodylus_niloticus_studyID_500__GPS_transmitter_number_AG297	Recent, necropsy	NA	Crocodylus_niloticus	Crocodylia	NA	NA	Xander Combrink (Tshwane University of Technology)	Brian Stacy (Veterinary Medical Officer, Office of Protected Resources, NOAA Fisheries)	Bona fide gastroliths	Recent gastroliths	Extant crocodylian gastroliths	ImageJ	pixels	NA	C_niloticus_AG297_G6	No	NA	Composition not analyzed	NA	NA	NA	NA	NA	Crocodylus_niloticus_studyID_500__GPS_transmitter_number_AG297__SVL_217.2cm__from_XanderCombrink__dissociated.tif	14628	819.753	105.691	491.54	0.761	164.607	762.25	46	152.306	121.205	1.359	0.736	0.948	Crocodylus_niloticus_studyID_500__GPS_transmitter_number_AG297__SVL_217.2cm__from_XanderCombrink__dissociated.tif	This was Nile crocodile unique ID number 500 (for the study), GPS-transmitter number AG 297. The individual was captured on 23 March 2010, total length 401.2 cm, SVL 217.2 cm. Xander's team fitted a GPS transmitter on the animal. It unfortunately died 2-3 days before 17 October 2010 when we discovered it. The most likely cause of death was the outboard motor skeg (small sharp metal protrusion lik…
Crocodylus_niloticus_studyID_500__GPS_transmitter_number_AG297	Recent, necropsy	NA	Crocodylus_niloticus	Crocodylia	NA	NA	Xander Combrink (Tshwane University of Technology)	Brian Stacy (Veterinary Medical Officer, Office of Protected Resources, NOAA Fisheries)	Bona fide gastroliths	Recent gastroliths	Extant crocodylian gastroliths	ImageJ	pixels	NA	C_niloticus_AG297_G7	No	NA	Composition not analyzed	NA	NA	NA	NA	NA	Crocodylus_niloticus_studyID_500__GPS_transmitter_number_AG297__SVL_217.2cm__from_XanderCombrink__dissociated.tif	10574	917.648	261.217	403.312	0.817	141.133	893.75	197.5	113.932	98.396	1.492	0.67	0.978	Crocodylus_niloticus_studyID_500__GPS_transmitter_number_AG297__SVL_217.2cm__from_XanderCombrink__dissociated.tif	This was Nile crocodile unique ID number 500 (for the study), GPS-transmitter number AG 297. The individual was captured on 23 March 2010, total length 401.2 cm, SVL 217.2 cm. Xander's team fitted a GPS transmitter on the animal. It unfortunately died 2-3 days before 17 October 2010 when we discovered it. The most likely cause of death was the outboard motor skeg (small sharp metal protrusion lik…
Crocodylus_niloticus_studyID_500__GPS_transmitter_number_AG297	Recent, necropsy	NA	Crocodylus_niloticus	Crocodylia	NA	NA	Xander Combrink (Tshwane University of Technology)	Brian Stacy (Veterinary Medical Officer, Office of Protected Resources, NOAA Fisheries)	Bona fide gastroliths	Recent gastroliths	Extant crocodylian gastroliths	ImageJ	pixels	NA	C_niloticus_AG297_G8	No	NA	Composition not analyzed	NA	NA	NA	NA	NA	Crocodylus_niloticus_studyID_500__GPS_transmitter_number_AG297__SVL_217.2cm__from_XanderCombrink__dissociated.tif	20806	1097.31	174.122	560.568	0.832	197.881	1011	107.75	138.739	142.078	1.391	0.719	0.984	Crocodylus_niloticus_studyID_500__GPS_transmitter_number_AG297__SVL_217.2cm__from_XanderCombrink__dissociated.tif	This was Nile crocodile unique ID number 500 (for the study), GPS-transmitter number AG 297. The individual was captured on 23 March 2010, total length 401.2 cm, SVL 217.2 cm. Xander's team fitted a GPS transmitter on the animal. It unfortunately died 2-3 days before 17 October 2010 when we discovered it. The most likely cause of death was the outboard motor skeg (small sharp metal protrusion lik…
Crocodylus_niloticus_studyID_500__GPS_transmitter_number_AG297	Recent, necropsy	NA	Crocodylus_niloticus	Crocodylia	NA	NA	Xander Combrink (Tshwane University of Technology)	Brian Stacy (Veterinary Medical Officer, Office of Protected Resources, NOAA Fisheries)	Bona fide gastroliths	Recent gastroliths	Extant crocodylian gastroliths	ImageJ	pixels	NA	C_niloticus_AG297_G9	No	NA	Composition not analyzed	NA	NA	NA	NA	NA	Crocodylus_niloticus_studyID_500__GPS_transmitter_number_AG297__SVL_217.2cm__from_XanderCombrink__dissociated.tif	12308	1247.85	99.711	451.625	0.758	163.682	1171.25	70.75	159.434	93.136	1.657	0.603	0.976	Crocodylus_niloticus_studyID_500__GPS_transmitter_number_AG297__SVL_217.2cm__from_XanderCombrink__dissociated.tif	This was Nile crocodile unique ID number 500 (for the study), GPS-transmitter number AG 297. The individual was captured on 23 March 2010, total length 401.2 cm, SVL 217.2 cm. Xander's team fitted a GPS transmitter on the animal. It unfortunately died 2-3 days before 17 October 2010 when we discovered it. The most likely cause of death was the outboard motor skeg (small sharp metal protrusion lik…
Crocodylus_niloticus_studyID_500__GPS_transmitter_number_AG297	Recent, necropsy	NA	Crocodylus_niloticus	Crocodylia	NA	NA	Xander Combrink (Tshwane University of Technology)	Brian Stacy (Veterinary Medical Officer, Office of Protected Resources, NOAA Fisheries)	Bona fide gastroliths	Recent gastroliths	Extant crocodylian gastroliths	ImageJ	pixels	NA	C_niloticus_AG297_G10	No	NA	Composition not analyzed	NA	NA	NA	NA	NA	Crocodylus_niloticus_studyID_500__GPS_transmitter_number_AG297__SVL_217.2cm__from_XanderCombrink__dissociated.tif	4622	1208.07	340.934	287.719	0.702	107.963	1169.83	382.167	41.119	67.579	1.532	0.653	0.969	Crocodylus_niloticus_studyID_500__GPS_transmitter_number_AG297__SVL_217.2cm__from_XanderCombrink__dissociated.tif	This was Nile crocodile unique ID number 500 (for the study), GPS-transmitter number AG 297. The individual was captured on 23 March 2010, total length 401.2 cm, SVL 217.2 cm. Xander's team fitted a GPS transmitter on the animal. It unfortunately died 2-3 days before 17 October 2010 when we discovered it. The most likely cause of death was the outboard motor skeg (small sharp metal protrusion lik…
Crocodylus_niloticus_studyID_500__GPS_transmitter_number_AG297	Recent, necropsy	NA	Crocodylus_niloticus	Crocodylia	NA	NA	Xander Combrink (Tshwane University of Technology)	Brian Stacy (Veterinary Medical Officer, Office of Protected Resources, NOAA Fisheries)	Bona fide gastroliths	Recent gastroliths	Extant crocodylian gastroliths	ImageJ	pixels	NA	C_niloticus_AG297_G11	No	NA	Composition not analyzed	NA	NA	NA	NA	NA	Crocodylus_niloticus_studyID_500__GPS_transmitter_number_AG297__SVL_217.2cm__from_XanderCombrink__dissociated.tif	3528	1301.48	232.526	243.043	0.751	83.557	1262.83	242	17.17	55.711	1.485	0.674	0.975	Crocodylus_niloticus_studyID_500__GPS_transmitter_number_AG297__SVL_217.2cm__from_XanderCombrink__dissociated.tif	This was Nile crocodile unique ID number 500 (for the study), GPS-transmitter number AG 297. The individual was captured on 23 March 2010, total length 401.2 cm, SVL 217.2 cm. Xander's team fitted a GPS transmitter on the animal. It unfortunately died 2-3 days before 17 October 2010 when we discovered it. The most likely cause of death was the outboard motor skeg (small sharp metal protrusion lik…
Crocodylus_niloticus_studyID_500__GPS_transmitter_number_AG297	Recent, necropsy	NA	Crocodylus_niloticus	Crocodylia	NA	NA	Xander Combrink (Tshwane University of Technology)	Brian Stacy (Veterinary Medical Officer, Office of Protected Resources, NOAA Fisheries)	Bona fide gastroliths	Recent gastroliths	Extant crocodylian gastroliths	ImageJ	pixels	NA	C_niloticus_AG297_G12	No	NA	Composition not analyzed	NA	NA	NA	NA	NA	Crocodylus_niloticus_studyID_500__GPS_transmitter_number_AG297__SVL_217.2cm__from_XanderCombrink__dissociated.tif	42998	1528.33	165.705	883.655	0.692	322.419	1385	83	143.746	186.047	1.642	0.609	0.952	Crocodylus_niloticus_studyID_500__GPS_transmitter_number_AG297__SVL_217.2cm__from_XanderCombrink__dissociated.tif	This was Nile crocodile unique ID number 500 (for the study), GPS-transmitter number AG 297. The individual was captured on 23 March 2010, total length 401.2 cm, SVL 217.2 cm. Xander's team fitted a GPS transmitter on the animal. It unfortunately died 2-3 days before 17 October 2010 when we discovered it. The most likely cause of death was the outboard motor skeg (small sharp metal protrusion lik…
Crocodylus_niloticus_studyID_500__GPS_transmitter_number_AG297	Recent, necropsy	NA	Crocodylus_niloticus	Crocodylia	NA	NA	Xander Combrink (Tshwane University of Technology)	Brian Stacy (Veterinary Medical Officer, Office of Protected Resources, NOAA Fisheries)	Bona fide gastroliths	Recent gastroliths	Extant crocodylian gastroliths	ImageJ	pixels	NA	C_niloticus_AG297_G13	No	NA	Composition not analyzed	NA	NA	NA	NA	NA	Crocodylus_niloticus_studyID_500__GPS_transmitter_number_AG297__SVL_217.2cm__from_XanderCombrink__dissociated.tif	17556	1383.01	350.592	538.658	0.76	186.049	1309.25	282	129.165	132.874	1.286	0.777	0.94	Crocodylus_niloticus_studyID_500__GPS_transmitter_number_AG297__SVL_217.2cm__from_XanderCombrink__dissociated.tif	This was Nile crocodile unique ID number 500 (for the study), GPS-transmitter number AG 297. The individual was captured on 23 March 2010, total length 401.2 cm, SVL 217.2 cm. Xander's team fitted a GPS transmitter on the animal. It unfortunately died 2-3 days before 17 October 2010 when we discovered it. The most likely cause of death was the outboard motor skeg (small sharp metal protrusion lik…
Crocodylus_niloticus_studyID_500__GPS_transmitter_number_AG297	Recent, necropsy	NA	Crocodylus_niloticus	Crocodylia	NA	NA	Xander Combrink (Tshwane University of Technology)	Brian Stacy (Veterinary Medical Officer, Office of Protected Resources, NOAA Fisheries)	Bona fide gastroliths	Recent gastroliths	Extant crocodylian gastroliths	ImageJ	pixels	NA	C_niloticus_AG297_G14	No	NA	Composition not analyzed	NA	NA	NA	NA	NA	Crocodylus_niloticus_studyID_500__GPS_transmitter_number_AG297__SVL_217.2cm__from_XanderCombrink__dissociated.tif	15445	1725.7	387.957	493.539	0.797	166.25	1637.25	390.75	12.594	129.973	1.271	0.787	0.957	Crocodylus_niloticus_studyID_500__GPS_transmitter_number_AG297__SVL_217.2cm__from_XanderCombrink__dissociated.tif	This was Nile crocodile unique ID number 500 (for the study), GPS-transmitter number AG 297. The individual was captured on 23 March 2010, total length 401.2 cm, SVL 217.2 cm. Xander's team fitted a GPS transmitter on the animal. It unfortunately died 2-3 days before 17 October 2010 when we discovered it. The most likely cause of death was the outboard motor skeg (small sharp metal protrusion lik…
Crocodylus_niloticus_studyID_500__GPS_transmitter_number_AG297	Recent, necropsy	NA	Crocodylus_niloticus	Crocodylia	NA	NA	Xander Combrink (Tshwane University of Technology)	Brian Stacy (Veterinary Medical Officer, Office of Protected Resources, NOAA Fisheries)	Bona fide gastroliths	Recent gastroliths	Extant crocodylian gastroliths	ImageJ	pixels	NA	C_niloticus_AG297_G15	No	NA	Composition not analyzed	NA	NA	NA	NA	NA	Crocodylus_niloticus_studyID_500__GPS_transmitter_number_AG297__SVL_217.2cm__from_XanderCombrink__dissociated.tif	63969	1599.33	586.753	981.85	0.834	348.962	1476	447.5	131.34	268.541	1.293	0.773	0.969	Crocodylus_niloticus_studyID_500__GPS_transmitter_number_AG297__SVL_217.2cm__from_XanderCombrink__dissociated.tif	This was Nile crocodile unique ID number 500 (for the study), GPS-transmitter number AG 297. The individual was captured on 23 March 2010, total length 401.2 cm, SVL 217.2 cm. Xander's team fitted a GPS transmitter on the animal. It unfortunately died 2-3 days before 17 October 2010 when we discovered it. The most likely cause of death was the outboard motor skeg (small sharp metal protrusion lik…
Crocodylus_niloticus_studyID_500__GPS_transmitter_number_AG297	Recent, necropsy	NA	Crocodylus_niloticus	Crocodylia	NA	NA	Xander Combrink (Tshwane University of Technology)	Brian Stacy (Veterinary Medical Officer, Office of Protected Resources, NOAA Fisheries)	Bona fide gastroliths	Recent gastroliths	Extant crocodylian gastroliths	ImageJ	pixels	NA	C_niloticus_AG297_G16	No	NA	Composition not analyzed	NA	NA	NA	NA	NA	Crocodylus_niloticus_studyID_500__GPS_transmitter_number_AG297__SVL_217.2cm__from_XanderCombrink__dissociated.tif	19040	1388.14	649.838	592.742	0.681	199.013	1346.33	752.667	71.444	145.753	1.419	0.705	0.947	Crocodylus_niloticus_studyID_500__GPS_transmitter_number_AG297__SVL_217.2cm__from_XanderCombrink__dissociated.tif	This was Nile crocodile unique ID number 500 (for the study), GPS-transmitter number AG 297. The individual was captured on 23 March 2010, total length 401.2 cm, SVL 217.2 cm. Xander's team fitted a GPS transmitter on the animal. It unfortunately died 2-3 days before 17 October 2010 when we discovered it. The most likely cause of death was the outboard motor skeg (small sharp metal protrusion lik…
Crocodylus_niloticus_studyID_500__GPS_transmitter_number_AG297	Recent, necropsy	NA	Crocodylus_niloticus	Crocodylia	NA	NA	Xander Combrink (Tshwane University of Technology)	Brian Stacy (Veterinary Medical Officer, Office of Protected Resources, NOAA Fisheries)	Bona fide gastroliths	Recent gastroliths	Extant crocodylian gastroliths	ImageJ	pixels	NA	C_niloticus_AG297_G17	No	NA	Composition not analyzed	NA	NA	NA	NA	NA	Crocodylus_niloticus_studyID_500__GPS_transmitter_number_AG297__SVL_217.2cm__from_XanderCombrink__dissociated.tif	12458	1843.53	645.156	454.001	0.76	157.622	1780.75	577.75	118.516	118.583	1.392	0.718	0.954	Crocodylus_niloticus_studyID_500__GPS_transmitter_number_AG297__SVL_217.2cm__from_XanderCombrink__dissociated.tif	This was Nile crocodile unique ID number 500 (for the study), GPS-transmitter number AG 297. The individual was captured on 23 March 2010, total length 401.2 cm, SVL 217.2 cm. Xander's team fitted a GPS transmitter on the animal. It unfortunately died 2-3 days before 17 October 2010 when we discovered it. The most likely cause of death was the outboard motor skeg (small sharp metal protrusion lik…
Crocodylus_niloticus_studyID_500__GPS_transmitter_number_AG297	Recent, necropsy	NA	Crocodylus_niloticus	Crocodylia	NA	NA	Xander Combrink (Tshwane University of Technology)	Brian Stacy (Veterinary Medical Officer, Office of Protected Resources, NOAA Fisheries)	Bona fide gastroliths	Recent gastroliths	Extant crocodylian gastroliths	ImageJ	pixels	NA	C_niloticus_AG297_G18	No	NA	Composition not analyzed	NA	NA	NA	NA	NA	Crocodylus_niloticus_studyID_500__GPS_transmitter_number_AG297__SVL_217.2cm__from_XanderCombrink__dissociated.tif	6903	1492.06	807.213	337.506	0.762	130.765	1426.5	789	168.196	79.139	1.731	0.578	0.958	Crocodylus_niloticus_studyID_500__GPS_transmitter_number_AG297__SVL_217.2cm__from_XanderCombrink__dissociated.tif	This was Nile crocodile unique ID number 500 (for the study), GPS-transmitter number AG 297. The individual was captured on 23 March 2010, total length 401.2 cm, SVL 217.2 cm. Xander's team fitted a GPS transmitter on the animal. It unfortunately died 2-3 days before 17 October 2010 when we discovered it. The most likely cause of death was the outboard motor skeg (small sharp metal protrusion lik…
Crocodylus_niloticus_studyID_500__GPS_transmitter_number_AG297	Recent, necropsy	NA	Crocodylus_niloticus	Crocodylia	NA	NA	Xander Combrink (Tshwane University of Technology)	Brian Stacy (Veterinary Medical Officer, Office of Protected Resources, NOAA Fisheries)	Bona fide gastroliths	Recent gastroliths	Extant crocodylian gastroliths	ImageJ	pixels	NA	C_niloticus_AG297_G19	No	NA	Composition not analyzed	NA	NA	NA	NA	NA	Crocodylus_niloticus_studyID_500__GPS_transmitter_number_AG297__SVL_217.2cm__from_XanderCombrink__dissociated.tif	7532	1613.33	877.098	323.145	0.906	109.772	1559.5	887	6.801	87.539	1.268	0.789	0.986	Crocodylus_niloticus_studyID_500__GPS_transmitter_number_AG297__SVL_217.2cm__from_XanderCombrink__dissociated.tif	This was Nile crocodile unique ID number 500 (for the study), GPS-transmitter number AG 297. The individual was captured on 23 March 2010, total length 401.2 cm, SVL 217.2 cm. Xander's team fitted a GPS transmitter on the animal. It unfortunately died 2-3 days before 17 October 2010 when we discovered it. The most likely cause of death was the outboard motor skeg (small sharp metal protrusion lik…
Crocodylus_niloticus_studyID_500__GPS_transmitter_number_AG297	Recent, necropsy	NA	Crocodylus_niloticus	Crocodylia	NA	NA	Xander Combrink (Tshwane University of Technology)	Brian Stacy (Veterinary Medical Officer, Office of Protected Resources, NOAA Fisheries)	Bona fide gastroliths	Recent gastroliths	Extant crocodylian gastroliths	ImageJ	pixels	NA	C_niloticus_AG297_G20	No	NA	Composition not analyzed	NA	NA	NA	NA	NA	Crocodylus_niloticus_studyID_500__GPS_transmitter_number_AG297__SVL_217.2cm__from_XanderCombrink__dissociated.tif	17474	1779.74	895.197	489.787	0.915	172.699	1750.25	975.75	75.24	133.368	1.275	0.784	0.99	Crocodylus_niloticus_studyID_500__GPS_transmitter_number_AG297__SVL_217.2cm__from_XanderCombrink__dissociated.tif	This was Nile crocodile unique ID number 500 (for the study), GPS-transmitter number AG 297. The individual was captured on 23 March 2010, total length 401.2 cm, SVL 217.2 cm. Xander's team fitted a GPS transmitter on the animal. It unfortunately died 2-3 days before 17 October 2010 when we discovered it. The most likely cause of death was the outboard motor skeg (small sharp metal protrusion lik…
Crocodylus_niloticus_studyID_500__GPS_transmitter_number_AG297	Recent, necropsy	NA	Crocodylus_niloticus	Crocodylia	NA	NA	Xander Combrink (Tshwane University of Technology)	Brian Stacy (Veterinary Medical Officer, Office of Protected Resources, NOAA Fisheries)	Bona fide gastroliths	Recent gastroliths	Extant crocodylian gastroliths	ImageJ	pixels	NA	C_niloticus_AG297_G21	No	NA	Composition not analyzed	NA	NA	NA	NA	NA	Crocodylus_niloticus_studyID_500__GPS_transmitter_number_AG297__SVL_217.2cm__from_XanderCombrink__dissociated.tif	23436	1422.34	954.589	617.546	0.772	212.18	1308.5	965.25	176.352	156.328	1.257	0.796	0.951	Crocodylus_niloticus_studyID_500__GPS_transmitter_number_AG297__SVL_217.2cm__from_XanderCombrink__dissociated.tif	This was Nile crocodile unique ID number 500 (for the study), GPS-transmitter number AG 297. The individual was captured on 23 March 2010, total length 401.2 cm, SVL 217.2 cm. Xander's team fitted a GPS transmitter on the animal. It unfortunately died 2-3 days before 17 October 2010 when we discovered it. The most likely cause of death was the outboard motor skeg (small sharp metal protrusion lik…
Crocodylus_niloticus_studyID_500__GPS_transmitter_number_AG297	Recent, necropsy	NA	Crocodylus_niloticus	Crocodylia	NA	NA	Xander Combrink (Tshwane University of Technology)	Brian Stacy (Veterinary Medical Officer, Office of Protected Resources, NOAA Fisheries)	Bona fide gastroliths	Recent gastroliths	Extant crocodylian gastroliths	ImageJ	pixels	NA	C_niloticus_AG297_G22	No	NA	Composition not analyzed	NA	NA	NA	NA	NA	Crocodylus_niloticus_studyID_500__GPS_transmitter_number_AG297__SVL_217.2cm__from_XanderCombrink__dissociated.tif	2436	1286.9	887.75	187.708	0.869	64.175	1256.62	902	16.988	48.893	1.337	0.748	0.972	Crocodylus_niloticus_studyID_500__GPS_transmitter_number_AG297__SVL_217.2cm__from_XanderCombrink__dissociated.tif	This was Nile crocodile unique ID number 500 (for the study), GPS-transmitter number AG 297. The individual was captured on 23 March 2010, total length 401.2 cm, SVL 217.2 cm. Xander's team fitted a GPS transmitter on the animal. It unfortunately died 2-3 days before 17 October 2010 when we discovered it. The most likely cause of death was the outboard motor skeg (small sharp metal protrusion lik…
Crocodylus_niloticus_studyID_500__GPS_transmitter_number_AG297	Recent, necropsy	NA	Crocodylus_niloticus	Crocodylia	NA	NA	Xander Combrink (Tshwane University of Technology)	Brian Stacy (Veterinary Medical Officer, Office of Protected Resources, NOAA Fisheries)	Bona fide gastroliths	Recent gastroliths	Extant crocodylian gastroliths	ImageJ	pixels	NA	C_niloticus_AG297_G23	No	NA	Composition not analyzed	NA	NA	NA	NA	NA	Crocodylus_niloticus_studyID_500__GPS_transmitter_number_AG297__SVL_217.2cm__from_XanderCombrink__dissociated.tif	9433	1824.7	1067.1	431.282	0.637	165.693	1734.75	1068	169.656	92.372	1.971	0.507	0.911	Crocodylus_niloticus_studyID_500__GPS_transmitter_number_AG297__SVL_217.2cm__from_XanderCombrink__dissociated.tif	This was Nile crocodile unique ID number 500 (for the study), GPS-transmitter number AG 297. The individual was captured on 23 March 2010, total length 401.2 cm, SVL 217.2 cm. Xander's team fitted a GPS transmitter on the animal. It unfortunately died 2-3 days before 17 October 2010 when we discovered it. The most likely cause of death was the outboard motor skeg (small sharp metal protrusion lik…
Crocodylus_niloticus_studyID_500__GPS_transmitter_number_AG297	Recent, necropsy	NA	Crocodylus_niloticus	Crocodylia	NA	NA	Xander Combrink (Tshwane University of Technology)	Brian Stacy (Veterinary Medical Officer, Office of Protected Resources, NOAA Fisheries)	Bona fide gastroliths	Recent gastroliths	Extant crocodylian gastroliths	ImageJ	pixels	NA	C_niloticus_AG297_G24	No	NA	Composition not analyzed	NA	NA	NA	NA	NA	Crocodylus_niloticus_studyID_500__GPS_transmitter_number_AG297__SVL_217.2cm__from_XanderCombrink__dissociated.tif	14216	1869.7	1202.24	484.417	0.761	176.459	1788.5	1136	151.111	119.738	1.468	0.681	0.98	Crocodylus_niloticus_studyID_500__GPS_transmitter_number_AG297__SVL_217.2cm__from_XanderCombrink__dissociated.tif	This was Nile crocodile unique ID number 500 (for the study), GPS-transmitter number AG 297. The individual was captured on 23 March 2010, total length 401.2 cm, SVL 217.2 cm. Xander's team fitted a GPS transmitter on the animal. It unfortunately died 2-3 days before 17 October 2010 when we discovered it. The most likely cause of death was the outboard motor skeg (small sharp metal protrusion lik…
Crocodylus_niloticus_studyID_500__GPS_transmitter_number_AG297	Recent, necropsy	NA	Crocodylus_niloticus	Crocodylia	NA	NA	Xander Combrink (Tshwane University of Technology)	Brian Stacy (Veterinary Medical Officer, Office of Protected Resources, NOAA Fisheries)	Bona fide gastroliths	Recent gastroliths	Extant crocodylian gastroliths	ImageJ	pixels	NA	C_niloticus_AG297_G25	No	NA	Composition not analyzed	NA	NA	NA	NA	NA	Crocodylus_niloticus_studyID_500__GPS_transmitter_number_AG297__SVL_217.2cm__from_XanderCombrink__dissociated.tif	32849	1620.44	1109.6	724.431	0.787	238.688	1506.67	1080.67	164.197	185.333	1.269	0.788	0.982	Crocodylus_niloticus_studyID_500__GPS_transmitter_number_AG297__SVL_217.2cm__from_XanderCombrink__dissociated.tif	This was Nile crocodile unique ID number 500 (for the study), GPS-transmitter number AG 297. The individual was captured on 23 March 2010, total length 401.2 cm, SVL 217.2 cm. Xander's team fitted a GPS transmitter on the animal. It unfortunately died 2-3 days before 17 October 2010 when we discovered it. The most likely cause of death was the outboard motor skeg (small sharp metal protrusion lik…
Crocodylus_niloticus_studyID_500__GPS_transmitter_number_AG297	Recent, necropsy	NA	Crocodylus_niloticus	Crocodylia	NA	NA	Xander Combrink (Tshwane University of Technology)	Brian Stacy (Veterinary Medical Officer, Office of Protected Resources, NOAA Fisheries)	Bona fide gastroliths	Recent gastroliths	Extant crocodylian gastroliths	ImageJ	pixels	NA	C_niloticus_AG297_G26	No	NA	Composition not analyzed	NA	NA	NA	NA	NA	Crocodylus_niloticus_studyID_500__GPS_transmitter_number_AG297__SVL_217.2cm__from_XanderCombrink__dissociated.tif	4515	1205.05	959.504	296.351	0.646	99.232	1210.17	1011.5	81.598	66.962	1.537	0.65	0.959	Crocodylus_niloticus_studyID_500__GPS_transmitter_number_AG297__SVL_217.2cm__from_XanderCombrink__dissociated.tif	This was Nile crocodile unique ID number 500 (for the study), GPS-transmitter number AG 297. The individual was captured on 23 March 2010, total length 401.2 cm, SVL 217.2 cm. Xander's team fitted a GPS transmitter on the animal. It unfortunately died 2-3 days before 17 October 2010 when we discovered it. The most likely cause of death was the outboard motor skeg (small sharp metal protrusion lik…
Crocodylus_niloticus_studyID_500__GPS_transmitter_number_AG297	Recent, necropsy	NA	Crocodylus_niloticus	Crocodylia	NA	NA	Xander Combrink (Tshwane University of Technology)	Brian Stacy (Veterinary Medical Officer, Office of Protected Resources, NOAA Fisheries)	Bona fide gastroliths	Recent gastroliths	Extant crocodylian gastroliths	ImageJ	pixels	NA	C_niloticus_AG297_G27	No	NA	Composition not analyzed	NA	NA	NA	NA	NA	Crocodylus_niloticus_studyID_500__GPS_transmitter_number_AG297__SVL_217.2cm__from_XanderCombrink__dissociated.tif	8577	1245.72	1086.74	384.428	0.729	123.556	1233	1141.33	78.326	96.89	1.14	0.877	0.981	Crocodylus_niloticus_studyID_500__GPS_transmitter_number_AG297__SVL_217.2cm__from_XanderCombrink__dissociated.tif	This was Nile crocodile unique ID number 500 (for the study), GPS-transmitter number AG 297. The individual was captured on 23 March 2010, total length 401.2 cm, SVL 217.2 cm. Xander's team fitted a GPS transmitter on the animal. It unfortunately died 2-3 days before 17 October 2010 when we discovered it. The most likely cause of death was the outboard motor skeg (small sharp metal protrusion lik…
Crocodylus_niloticus_studyID_500__GPS_transmitter_number_AG297	Recent, necropsy	NA	Crocodylus_niloticus	Crocodylia	NA	NA	Xander Combrink (Tshwane University of Technology)	Brian Stacy (Veterinary Medical Officer, Office of Protected Resources, NOAA Fisheries)	Bona fide gastroliths	Recent gastroliths	Extant crocodylian gastroliths	ImageJ	pixels	NA	C_niloticus_AG297_G28	No	NA	Composition not analyzed	NA	NA	NA	NA	NA	Crocodylus_niloticus_studyID_500__GPS_transmitter_number_AG297__SVL_217.2cm__from_XanderCombrink__dissociated.tif	17194	1318.9	1194.5	494.305	0.884	165.097	1239	1205.75	173.392	141.96	1.12	0.893	0.978	Crocodylus_niloticus_studyID_500__GPS_transmitter_number_AG297__SVL_217.2cm__from_XanderCombrink__dissociated.tif	This was Nile crocodile unique ID number 500 (for the study), GPS-transmitter number AG 297. The individual was captured on 23 March 2010, total length 401.2 cm, SVL 217.2 cm. Xander's team fitted a GPS transmitter on the animal. It unfortunately died 2-3 days before 17 October 2010 when we discovered it. The most likely cause of death was the outboard motor skeg (small sharp metal protrusion lik…
Crocodylus_niloticus_studyID_500__GPS_transmitter_number_AG297	Recent, necropsy	NA	Crocodylus_niloticus	Crocodylia	NA	NA	Xander Combrink (Tshwane University of Technology)	Brian Stacy (Veterinary Medical Officer, Office of Protected Resources, NOAA Fisheries)	Bona fide gastroliths	Recent gastroliths	Extant crocodylian gastroliths	ImageJ	pixels	NA	C_niloticus_AG297_G29	No	NA	Composition not analyzed	NA	NA	NA	NA	NA	Crocodylus_niloticus_studyID_500__GPS_transmitter_number_AG297__SVL_217.2cm__from_XanderCombrink__dissociated.tif	11257	1544.1	1291.36	414.862	0.822	149.797	1511.5	1234.75	114.555	105.554	1.386	0.722	0.988	Crocodylus_niloticus_studyID_500__GPS_transmitter_number_AG297__SVL_217.2cm__from_XanderCombrink__dissociated.tif	This was Nile crocodile unique ID number 500 (for the study), GPS-transmitter number AG 297. The individual was captured on 23 March 2010, total length 401.2 cm, SVL 217.2 cm. Xander's team fitted a GPS transmitter on the animal. It unfortunately died 2-3 days before 17 October 2010 when we discovered it. The most likely cause of death was the outboard motor skeg (small sharp metal protrusion lik…
Crocodylus_niloticus_studyID_500__GPS_transmitter_number_AG297	Recent, necropsy	NA	Crocodylus_niloticus	Crocodylia	NA	NA	Xander Combrink (Tshwane University of Technology)	Brian Stacy (Veterinary Medical Officer, Office of Protected Resources, NOAA Fisheries)	Bona fide gastroliths	Recent gastroliths	Extant crocodylian gastroliths	ImageJ	pixels	NA	C_niloticus_AG297_G30	No	NA	Composition not analyzed	NA	NA	NA	NA	NA	Crocodylus_niloticus_studyID_500__GPS_transmitter_number_AG297__SVL_217.2cm__from_XanderCombrink__dissociated.tif	10136	1078.42	1050.67	396.198	0.811	136.025	1055.25	976.25	96.119	105.47	1.3	0.769	0.969	Crocodylus_niloticus_studyID_500__GPS_transmitter_number_AG297__SVL_217.2cm__from_XanderCombrink__dissociated.tif	This was Nile crocodile unique ID number 500 (for the study), GPS-transmitter number AG 297. The individual was captured on 23 March 2010, total length 401.2 cm, SVL 217.2 cm. Xander's team fitted a GPS transmitter on the animal. It unfortunately died 2-3 days before 17 October 2010 when we discovered it. The most likely cause of death was the outboard motor skeg (small sharp metal protrusion lik…
Crocodylus_niloticus_studyID_500__GPS_transmitter_number_AG297	Recent, necropsy	NA	Crocodylus_niloticus	Crocodylia	NA	NA	Xander Combrink (Tshwane University of Technology)	Brian Stacy (Veterinary Medical Officer, Office of Protected Resources, NOAA Fisheries)	Bona fide gastroliths	Recent gastroliths	Extant crocodylian gastroliths	ImageJ	pixels	NA	C_niloticus_AG297_G31	No	NA	Composition not analyzed	NA	NA	NA	NA	NA	Crocodylus_niloticus_studyID_500__GPS_transmitter_number_AG297__SVL_217.2cm__from_XanderCombrink__dissociated.tif	6758	1166.66	1129.14	326.499	0.797	110.195	1154.83	1078.83	110.82	79.667	1.433	0.698	0.988	Crocodylus_niloticus_studyID_500__GPS_transmitter_number_AG297__SVL_217.2cm__from_XanderCombrink__dissociated.tif	This was Nile crocodile unique ID number 500 (for the study), GPS-transmitter number AG 297. The individual was captured on 23 March 2010, total length 401.2 cm, SVL 217.2 cm. Xander's team fitted a GPS transmitter on the animal. It unfortunately died 2-3 days before 17 October 2010 when we discovered it. The most likely cause of death was the outboard motor skeg (small sharp metal protrusion lik…
Crocodylus_niloticus_studyID_500__GPS_transmitter_number_AG297	Recent, necropsy	NA	Crocodylus_niloticus	Crocodylia	NA	NA	Xander Combrink (Tshwane University of Technology)	Brian Stacy (Veterinary Medical Officer, Office of Protected Resources, NOAA Fisheries)	Bona fide gastroliths	Recent gastroliths	Extant crocodylian gastroliths	ImageJ	pixels	NA	C_niloticus_AG297_G32	No	NA	Composition not analyzed	NA	NA	NA	NA	NA	Crocodylus_niloticus_studyID_500__GPS_transmitter_number_AG297__SVL_217.2cm__from_XanderCombrink__dissociated.tif	6415	1183.98	1290.57	345.616	0.675	110.807	1171.5	1351.5	51.044	85.635	1.289	0.776	0.916	Crocodylus_niloticus_studyID_500__GPS_transmitter_number_AG297__SVL_217.2cm__from_XanderCombrink__dissociated.tif	This was Nile crocodile unique ID number 500 (for the study), GPS-transmitter number AG 297. The individual was captured on 23 March 2010, total length 401.2 cm, SVL 217.2 cm. Xander's team fitted a GPS transmitter on the animal. It unfortunately died 2-3 days before 17 October 2010 when we discovered it. The most likely cause of death was the outboard motor skeg (small sharp metal protrusion lik…
Crocodylus_niloticus_studyID_500__GPS_transmitter_number_AG297	Recent, necropsy	NA	Crocodylus_niloticus	Crocodylia	NA	NA	Xander Combrink (Tshwane University of Technology)	Brian Stacy (Veterinary Medical Officer, Office of Protected Resources, NOAA Fisheries)	Bona fide gastroliths	Recent gastroliths	Extant crocodylian gastroliths	ImageJ	pixels	NA	C_niloticus_AG297_G33	No	NA	Composition not analyzed	NA	NA	NA	NA	NA	Crocodylus_niloticus_studyID_500__GPS_transmitter_number_AG297__SVL_217.2cm__from_XanderCombrink__dissociated.tif	6519	1043.11	1324.89	316.56	0.817	100.453	998.167	1351.5	28.436	88.559	1.053	0.949	0.964	Crocodylus_niloticus_studyID_500__GPS_transmitter_number_AG297__SVL_217.2cm__from_XanderCombrink__dissociated.tif	This was Nile crocodile unique ID number 500 (for the study), GPS-transmitter number AG 297. The individual was captured on 23 March 2010, total length 401.2 cm, SVL 217.2 cm. Xander's team fitted a GPS transmitter on the animal. It unfortunately died 2-3 days before 17 October 2010 when we discovered it. The most likely cause of death was the outboard motor skeg (small sharp metal protrusion lik…
Crocodylus_niloticus_studyID_500__GPS_transmitter_number_AG297	Recent, necropsy	NA	Crocodylus_niloticus	Crocodylia	NA	NA	Xander Combrink (Tshwane University of Technology)	Brian Stacy (Veterinary Medical Officer, Office of Protected Resources, NOAA Fisheries)	Bona fide gastroliths	Recent gastroliths	Extant crocodylian gastroliths	ImageJ	pixels	NA	C_niloticus_AG297_G34	No	NA	Composition not analyzed	NA	NA	NA	NA	NA	Crocodylus_niloticus_studyID_500__GPS_transmitter_number_AG297__SVL_217.2cm__from_XanderCombrink__dissociated.tif	27874	931.531	1166.34	736.048	0.647	249.613	922	1280.67	83.482	171.018	1.493	0.67	0.937	Crocodylus_niloticus_studyID_500__GPS_transmitter_number_AG297__SVL_217.2cm__from_XanderCombrink__dissociated.tif	This was Nile crocodile unique ID number 500 (for the study), GPS-transmitter number AG 297. The individual was captured on 23 March 2010, total length 401.2 cm, SVL 217.2 cm. Xander's team fitted a GPS transmitter on the animal. It unfortunately died 2-3 days before 17 October 2010 when we discovered it. The most likely cause of death was the outboard motor skeg (small sharp metal protrusion lik…
Crocodylus_niloticus_studyID_500__GPS_transmitter_number_AG297	Recent, necropsy	NA	Crocodylus_niloticus	Crocodylia	NA	NA	Xander Combrink (Tshwane University of Technology)	Brian Stacy (Veterinary Medical Officer, Office of Protected Resources, NOAA Fisheries)	Bona fide gastroliths	Recent gastroliths	Extant crocodylian gastroliths	ImageJ	pixels	NA	C_niloticus_AG297_G35	No	NA	Composition not analyzed	NA	NA	NA	NA	NA	Crocodylus_niloticus_studyID_500__GPS_transmitter_number_AG297__SVL_217.2cm__from_XanderCombrink__dissociated.tif	6207	877.042	998.244	331.674	0.709	131.473	819.833	1022.17	28.384	59.192	2.184	0.458	0.985	Crocodylus_niloticus_studyID_500__GPS_transmitter_number_AG297__SVL_217.2cm__from_XanderCombrink__dissociated.tif	This was Nile crocodile unique ID number 500 (for the study), GPS-transmitter number AG 297. The individual was captured on 23 March 2010, total length 401.2 cm, SVL 217.2 cm. Xander's team fitted a GPS transmitter on the animal. It unfortunately died 2-3 days before 17 October 2010 when we discovered it. The most likely cause of death was the outboard motor skeg (small sharp metal protrusion lik…
Crocodylus_niloticus_studyID_500__GPS_transmitter_number_AG297	Recent, necropsy	NA	Crocodylus_niloticus	Crocodylia	NA	NA	Xander Combrink (Tshwane University of Technology)	Brian Stacy (Veterinary Medical Officer, Office of Protected Resources, NOAA Fisheries)	Bona fide gastroliths	Recent gastroliths	Extant crocodylian gastroliths	ImageJ	pixels	NA	C_niloticus_AG297_G36	No	NA	Composition not analyzed	NA	NA	NA	NA	NA	Crocodylus_niloticus_studyID_500__GPS_transmitter_number_AG297__SVL_217.2cm__from_XanderCombrink__dissociated.tif	3639	840.382	1258.25	239.755	0.796	85.226	828	1213	113.971	62.761	1.288	0.776	0.965	Crocodylus_niloticus_studyID_500__GPS_transmitter_number_AG297__SVL_217.2cm__from_XanderCombrink__dissociated.tif	This was Nile crocodile unique ID number 500 (for the study), GPS-transmitter number AG 297. The individual was captured on 23 March 2010, total length 401.2 cm, SVL 217.2 cm. Xander's team fitted a GPS transmitter on the animal. It unfortunately died 2-3 days before 17 October 2010 when we discovered it. The most likely cause of death was the outboard motor skeg (small sharp metal protrusion lik…
Crocodylus_niloticus_studyID_500__GPS_transmitter_number_AG297	Recent, necropsy	NA	Crocodylus_niloticus	Crocodylia	NA	NA	Xander Combrink (Tshwane University of Technology)	Brian Stacy (Veterinary Medical Officer, Office of Protected Resources, NOAA Fisheries)	Bona fide gastroliths	Recent gastroliths	Extant crocodylian gastroliths	ImageJ	pixels	NA	C_niloticus_AG297_G37	No	NA	Composition not analyzed	NA	NA	NA	NA	NA	Crocodylus_niloticus_studyID_500__GPS_transmitter_number_AG297__SVL_217.2cm__from_XanderCombrink__dissociated.tif	10565	655.179	1265.67	430.495	0.716	154.795	579	1289.17	22.672	93.912	1.69	0.592	0.965	Crocodylus_niloticus_studyID_500__GPS_transmitter_number_AG297__SVL_217.2cm__from_XanderCombrink__dissociated.tif	This was Nile crocodile unique ID number 500 (for the study), GPS-transmitter number AG 297. The individual was captured on 23 March 2010, total length 401.2 cm, SVL 217.2 cm. Xander's team fitted a GPS transmitter on the animal. It unfortunately died 2-3 days before 17 October 2010 when we discovered it. The most likely cause of death was the outboard motor skeg (small sharp metal protrusion lik…
Crocodylus_niloticus_studyID_500__GPS_transmitter_number_AG297	Recent, necropsy	NA	Crocodylus_niloticus	Crocodylia	NA	NA	Xander Combrink (Tshwane University of Technology)	Brian Stacy (Veterinary Medical Officer, Office of Protected Resources, NOAA Fisheries)	Bona fide gastroliths	Recent gastroliths	Extant crocodylian gastroliths	ImageJ	pixels	NA	C_niloticus_AG297_G38	No	NA	Composition not analyzed	NA	NA	NA	NA	NA	Crocodylus_niloticus_studyID_500__GPS_transmitter_number_AG297__SVL_217.2cm__from_XanderCombrink__dissociated.tif	14430	627.594	1130.86	479.71	0.788	170.856	557.75	1080.5	158.993	124.798	1.368	0.731	0.967	Crocodylus_niloticus_studyID_500__GPS_transmitter_number_AG297__SVL_217.2cm__from_XanderCombrink__dissociated.tif	This was Nile crocodile unique ID number 500 (for the study), GPS-transmitter number AG 297. The individual was captured on 23 March 2010, total length 401.2 cm, SVL 217.2 cm. Xander's team fitted a GPS transmitter on the animal. It unfortunately died 2-3 days before 17 October 2010 when we discovered it. The most likely cause of death was the outboard motor skeg (small sharp metal protrusion lik…
Crocodylus_niloticus_studyID_500__GPS_transmitter_number_AG297	Recent, necropsy	NA	Crocodylus_niloticus	Crocodylia	NA	NA	Xander Combrink (Tshwane University of Technology)	Brian Stacy (Veterinary Medical Officer, Office of Protected Resources, NOAA Fisheries)	Bona fide gastroliths	Recent gastroliths	Extant crocodylian gastroliths	ImageJ	pixels	NA	C_niloticus_AG297_G39	No	NA	Composition not analyzed	NA	NA	NA	NA	NA	Crocodylus_niloticus_studyID_500__GPS_transmitter_number_AG297__SVL_217.2cm__from_XanderCombrink__dissociated.tif	19041	716.522	1015.32	548.945	0.794	205.732	663.75	931.75	125.853	117.379	1.734	0.577	0.977	Crocodylus_niloticus_studyID_500__GPS_transmitter_number_AG297__SVL_217.2cm__from_XanderCombrink__dissociated.tif	This was Nile crocodile unique ID number 500 (for the study), GPS-transmitter number AG 297. The individual was captured on 23 March 2010, total length 401.2 cm, SVL 217.2 cm. Xander's team fitted a GPS transmitter on the animal. It unfortunately died 2-3 days before 17 October 2010 when we discovered it. The most likely cause of death was the outboard motor skeg (small sharp metal protrusion lik…
Crocodylus_niloticus_studyID_500__GPS_transmitter_number_AG297	Recent, necropsy	NA	Crocodylus_niloticus	Crocodylia	NA	NA	Xander Combrink (Tshwane University of Technology)	Brian Stacy (Veterinary Medical Officer, Office of Protected Resources, NOAA Fisheries)	Bona fide gastroliths	Recent gastroliths	Extant crocodylian gastroliths	ImageJ	pixels	NA	C_niloticus_AG297_G40	No	NA	Composition not analyzed	NA	NA	NA	NA	NA	Crocodylus_niloticus_studyID_500__GPS_transmitter_number_AG297__SVL_217.2cm__from_XanderCombrink__dissociated.tif	9004	534.572	929.214	378.232	0.791	121.295	498.5	876.5	141.303	107.98	1.061	0.943	0.988	Crocodylus_niloticus_studyID_500__GPS_transmitter_number_AG297__SVL_217.2cm__from_XanderCombrink__dissociated.tif	This was Nile crocodile unique ID number 500 (for the study), GPS-transmitter number AG 297. The individual was captured on 23 March 2010, total length 401.2 cm, SVL 217.2 cm. Xander's team fitted a GPS transmitter on the animal. It unfortunately died 2-3 days before 17 October 2010 when we discovered it. The most likely cause of death was the outboard motor skeg (small sharp metal protrusion lik…
Crocodylus_niloticus_studyID_500__GPS_transmitter_number_AG297	Recent, necropsy	NA	Crocodylus_niloticus	Crocodylia	NA	NA	Xander Combrink (Tshwane University of Technology)	Brian Stacy (Veterinary Medical Officer, Office of Protected Resources, NOAA Fisheries)	Bona fide gastroliths	Recent gastroliths	Extant crocodylian gastroliths	ImageJ	pixels	NA	C_niloticus_AG297_G41	No	NA	Composition not analyzed	NA	NA	NA	NA	NA	Crocodylus_niloticus_studyID_500__GPS_transmitter_number_AG297__SVL_217.2cm__from_XanderCombrink__dissociated.tif	12345	420.696	925.165	420.303	0.878	149.223	391.5	856.75	118.411	107.072	1.383	0.723	0.986	Crocodylus_niloticus_studyID_500__GPS_transmitter_number_AG297__SVL_217.2cm__from_XanderCombrink__dissociated.tif	This was Nile crocodile unique ID number 500 (for the study), GPS-transmitter number AG 297. The individual was captured on 23 March 2010, total length 401.2 cm, SVL 217.2 cm. Xander's team fitted a GPS transmitter on the animal. It unfortunately died 2-3 days before 17 October 2010 when we discovered it. The most likely cause of death was the outboard motor skeg (small sharp metal protrusion lik…
Crocodylus_niloticus_studyID_500__GPS_transmitter_number_AG297	Recent, necropsy	NA	Crocodylus_niloticus	Crocodylia	NA	NA	Xander Combrink (Tshwane University of Technology)	Brian Stacy (Veterinary Medical Officer, Office of Protected Resources, NOAA Fisheries)	Bona fide gastroliths	Recent gastroliths	Extant crocodylian gastroliths	ImageJ	pixels	NA	C_niloticus_AG297_G42	No	NA	Composition not analyzed	NA	NA	NA	NA	NA	Crocodylus_niloticus_studyID_500__GPS_transmitter_number_AG297__SVL_217.2cm__from_XanderCombrink__dissociated.tif	2181	285.714	1164.46	182.799	0.82	62.835	256.125	1148.12	148.587	47.307	1.089	0.918	0.971	Crocodylus_niloticus_studyID_500__GPS_transmitter_number_AG297__SVL_217.2cm__from_XanderCombrink__dissociated.tif	This was Nile crocodile unique ID number 500 (for the study), GPS-transmitter number AG 297. The individual was captured on 23 March 2010, total length 401.2 cm, SVL 217.2 cm. Xander's team fitted a GPS transmitter on the animal. It unfortunately died 2-3 days before 17 October 2010 when we discovered it. The most likely cause of death was the outboard motor skeg (small sharp metal protrusion lik…
Crocodylus_niloticus_studyID_500__GPS_transmitter_number_AG297	Recent, necropsy	NA	Crocodylus_niloticus	Crocodylia	NA	NA	Xander Combrink (Tshwane University of Technology)	Brian Stacy (Veterinary Medical Officer, Office of Protected Resources, NOAA Fisheries)	Bona fide gastroliths	Recent gastroliths	Extant crocodylian gastroliths	ImageJ	pixels	NA	C_niloticus_AG297_G43	No	NA	Composition not analyzed	NA	NA	NA	NA	NA	Crocodylus_niloticus_studyID_500__GPS_transmitter_number_AG297__SVL_217.2cm__from_XanderCombrink__dissociated.tif	1540	341.859	1136.91	153.52	0.821	55.586	329.583	1164.92	56.62	37.508	1.414	0.707	0.988	Crocodylus_niloticus_studyID_500__GPS_transmitter_number_AG297__SVL_217.2cm__from_XanderCombrink__dissociated.tif	This was Nile crocodile unique ID number 500 (for the study), GPS-transmitter number AG 297. The individual was captured on 23 March 2010, total length 401.2 cm, SVL 217.2 cm. Xander's team fitted a GPS transmitter on the animal. It unfortunately died 2-3 days before 17 October 2010 when we discovered it. The most likely cause of death was the outboard motor skeg (small sharp metal protrusion lik…
Crocodylus_niloticus_studyID_500__GPS_transmitter_number_AG297	Recent, necropsy	NA	Crocodylus_niloticus	Crocodylia	NA	NA	Xander Combrink (Tshwane University of Technology)	Brian Stacy (Veterinary Medical Officer, Office of Protected Resources, NOAA Fisheries)	Bona fide gastroliths	Recent gastroliths	Extant crocodylian gastroliths	ImageJ	pixels	NA	C_niloticus_AG297_G44	No	NA	Composition not analyzed	NA	NA	NA	NA	NA	Crocodylus_niloticus_studyID_500__GPS_transmitter_number_AG297__SVL_217.2cm__from_XanderCombrink__dissociated.tif	1184	409.656	1109.5	134.259	0.825	48.342	384.688	1116.88	27.99	35.102	1.349	0.741	0.968	Crocodylus_niloticus_studyID_500__GPS_transmitter_number_AG297__SVL_217.2cm__from_XanderCombrink__dissociated.tif	This was Nile crocodile unique ID number 500 (for the study), GPS-transmitter number AG 297. The individual was captured on 23 March 2010, total length 401.2 cm, SVL 217.2 cm. Xander's team fitted a GPS transmitter on the animal. It unfortunately died 2-3 days before 17 October 2010 when we discovered it. The most likely cause of death was the outboard motor skeg (small sharp metal protrusion lik…
Crocodylus_niloticus_studyID_500__GPS_transmitter_number_AG297	Recent, necropsy	NA	Crocodylus_niloticus	Crocodylia	NA	NA	Xander Combrink (Tshwane University of Technology)	Brian Stacy (Veterinary Medical Officer, Office of Protected Resources, NOAA Fisheries)	Bona fide gastroliths	Recent gastroliths	Extant crocodylian gastroliths	ImageJ	pixels	NA	C_niloticus_AG297_G45	No	NA	Composition not analyzed	NA	NA	NA	NA	NA	Crocodylus_niloticus_studyID_500__GPS_transmitter_number_AG297__SVL_217.2cm__from_XanderCombrink__dissociated.tif	1847	370.056	1065.31	166.442	0.838	59.164	341.833	1054.5	154.915	43.208	1.367	0.731	0.977	Crocodylus_niloticus_studyID_500__GPS_transmitter_number_AG297__SVL_217.2cm__from_XanderCombrink__dissociated.tif	This was Nile crocodile unique ID number 500 (for the study), GPS-transmitter number AG 297. The individual was captured on 23 March 2010, total length 401.2 cm, SVL 217.2 cm. Xander's team fitted a GPS transmitter on the animal. It unfortunately died 2-3 days before 17 October 2010 when we discovered it. The most likely cause of death was the outboard motor skeg (small sharp metal protrusion lik…
Crocodylus_niloticus_studyID_500__GPS_transmitter_number_AG297	Recent, necropsy	NA	Crocodylus_niloticus	Crocodylia	NA	NA	Xander Combrink (Tshwane University of Technology)	Brian Stacy (Veterinary Medical Officer, Office of Protected Resources, NOAA Fisheries)	Bona fide gastroliths	Recent gastroliths	Extant crocodylian gastroliths	ImageJ	pixels	NA	C_niloticus_AG297_G46	No	NA	Composition not analyzed	NA	NA	NA	NA	NA	Crocodylus_niloticus_studyID_500__GPS_transmitter_number_AG297__SVL_217.2cm__from_XanderCombrink__dissociated.tif	1540	286.054	1033.48	161.202	0.745	59.952	255.5	1044.12	5.984	35.689	1.763	0.567	0.969	Crocodylus_niloticus_studyID_500__GPS_transmitter_number_AG297__SVL_217.2cm__from_XanderCombrink__dissociated.tif	This was Nile crocodile unique ID number 500 (for the study), GPS-transmitter number AG 297. The individual was captured on 23 March 2010, total length 401.2 cm, SVL 217.2 cm. Xander's team fitted a GPS transmitter on the animal. It unfortunately died 2-3 days before 17 October 2010 when we discovered it. The most likely cause of death was the outboard motor skeg (small sharp metal protrusion lik…
Crocodylus_niloticus_studyID_500__GPS_transmitter_number_AG297	Recent, necropsy	NA	Crocodylus_niloticus	Crocodylia	NA	NA	Xander Combrink (Tshwane University of Technology)	Brian Stacy (Veterinary Medical Officer, Office of Protected Resources, NOAA Fisheries)	Bona fide gastroliths	Recent gastroliths	Extant crocodylian gastroliths	ImageJ	pixels	NA	C_niloticus_AG297_G47	No	NA	Composition not analyzed	NA	NA	NA	NA	NA	Crocodylus_niloticus_studyID_500__GPS_transmitter_number_AG297__SVL_217.2cm__from_XanderCombrink__dissociated.tif	1116	320.832	1083.01	137.167	0.745	54.567	305.917	1062.08	121.384	24.705	2.115	0.473	0.991	Crocodylus_niloticus_studyID_500__GPS_transmitter_number_AG297__SVL_217.2cm__from_XanderCombrink__dissociated.tif	This was Nile crocodile unique ID number 500 (for the study), GPS-transmitter number AG 297. The individual was captured on 23 March 2010, total length 401.2 cm, SVL 217.2 cm. Xander's team fitted a GPS transmitter on the animal. It unfortunately died 2-3 days before 17 October 2010 when we discovered it. The most likely cause of death was the outboard motor skeg (small sharp metal protrusion lik…
Crocodylus_niloticus_studyID_500__GPS_transmitter_number_AG297	Recent, necropsy	NA	Crocodylus_niloticus	Crocodylia	NA	NA	Xander Combrink (Tshwane University of Technology)	Brian Stacy (Veterinary Medical Officer, Office of Protected Resources, NOAA Fisheries)	Bona fide gastroliths	Recent gastroliths	Extant crocodylian gastroliths	ImageJ	pixels	NA	C_niloticus_AG297_G48	No	NA	Composition not analyzed	NA	NA	NA	NA	NA	Crocodylus_niloticus_studyID_500__GPS_transmitter_number_AG297__SVL_217.2cm__from_XanderCombrink__dissociated.tif	479	284.725	1120.53	86.494	0.805	31.216	280.417	1106.25	100.77	19.565	1.504	0.665	0.988	Crocodylus_niloticus_studyID_500__GPS_transmitter_number_AG297__SVL_217.2cm__from_XanderCombrink__dissociated.tif	This was Nile crocodile unique ID number 500 (for the study), GPS-transmitter number AG 297. The individual was captured on 23 March 2010, total length 401.2 cm, SVL 217.2 cm. Xander's team fitted a GPS transmitter on the animal. It unfortunately died 2-3 days before 17 October 2010 when we discovered it. The most likely cause of death was the outboard motor skeg (small sharp metal protrusion lik…
Crocodylus_niloticus_studyID_500__GPS_transmitter_number_AG297	Recent, necropsy	NA	Crocodylus_niloticus	Crocodylia	NA	NA	Xander Combrink (Tshwane University of Technology)	Brian Stacy (Veterinary Medical Officer, Office of Protected Resources, NOAA Fisheries)	Bona fide gastroliths	Recent gastroliths	Extant crocodylian gastroliths	ImageJ	pixels	NA	C_niloticus_AG297_G49	No	NA	Composition not analyzed	NA	NA	NA	NA	NA	Crocodylus_niloticus_studyID_500__GPS_transmitter_number_AG297__SVL_217.2cm__from_XanderCombrink__dissociated.tif	218	241.748	1038.94	56.335	0.863	21.127	232.25	1044.75	34.474	13.761	1.511	0.662	0.978	Crocodylus_niloticus_studyID_500__GPS_transmitter_number_AG297__SVL_217.2cm__from_XanderCombrink__dissociated.tif	This was Nile crocodile unique ID number 500 (for the study), GPS-transmitter number AG 297. The individual was captured on 23 March 2010, total length 401.2 cm, SVL 217.2 cm. Xander's team fitted a GPS transmitter on the animal. It unfortunately died 2-3 days before 17 October 2010 when we discovered it. The most likely cause of death was the outboard motor skeg (small sharp metal protrusion lik…
Crocodylus_niloticus_studyID_500__GPS_transmitter_number_AG297	Recent, necropsy	NA	Crocodylus_niloticus	Crocodylia	NA	NA	Xander Combrink (Tshwane University of Technology)	Brian Stacy (Veterinary Medical Officer, Office of Protected Resources, NOAA Fisheries)	Bona fide gastroliths	Recent gastroliths	Extant crocodylian gastroliths	ImageJ	pixels	NA	C_niloticus_AG297_G50	No	NA	Composition not analyzed	NA	NA	NA	NA	NA	Crocodylus_niloticus_studyID_500__GPS_transmitter_number_AG297__SVL_217.2cm__from_XanderCombrink__dissociated.tif	11366	121.183	1136.39	413.486	0.835	144.299	45.5	1124.5	173.368	112.748	1.286	0.778	0.98	Crocodylus_niloticus_studyID_500__GPS_transmitter_number_AG297__SVL_217.2cm__from_XanderCombrink__dissociated.tif	This was Nile crocodile unique ID number 500 (for the study), GPS-transmitter number AG 297. The individual was captured on 23 March 2010, total length 401.2 cm, SVL 217.2 cm. Xander's team fitted a GPS transmitter on the animal. It unfortunately died 2-3 days before 17 October 2010 when we discovered it. The most likely cause of death was the outboard motor skeg (small sharp metal protrusion lik…
Crocodylus_niloticus_studyID_500__GPS_transmitter_number_AG297	Recent, necropsy	NA	Crocodylus_niloticus	Crocodylia	NA	NA	Xander Combrink (Tshwane University of Technology)	Brian Stacy (Veterinary Medical Officer, Office of Protected Resources, NOAA Fisheries)	Bona fide gastroliths	Recent gastroliths	Extant crocodylian gastroliths	ImageJ	pixels	NA	C_niloticus_AG297_G51	No	NA	Composition not analyzed	NA	NA	NA	NA	NA	Crocodylus_niloticus_studyID_500__GPS_transmitter_number_AG297__SVL_217.2cm__from_XanderCombrink__dissociated.tif	5954	187.356	998.472	328.386	0.694	105.722	161.667	1038.83	47.811	85.099	1.259	0.794	0.953	Crocodylus_niloticus_studyID_500__GPS_transmitter_number_AG297__SVL_217.2cm__from_XanderCombrink__dissociated.tif	This was Nile crocodile unique ID number 500 (for the study), GPS-transmitter number AG 297. The individual was captured on 23 March 2010, total length 401.2 cm, SVL 217.2 cm. Xander's team fitted a GPS transmitter on the animal. It unfortunately died 2-3 days before 17 October 2010 when we discovered it. The most likely cause of death was the outboard motor skeg (small sharp metal protrusion lik…
Crocodylus_niloticus_studyID_500__GPS_transmitter_number_AG297	Recent, necropsy	NA	Crocodylus_niloticus	Crocodylia	NA	NA	Xander Combrink (Tshwane University of Technology)	Brian Stacy (Veterinary Medical Officer, Office of Protected Resources, NOAA Fisheries)	Bona fide gastroliths	Recent gastroliths	Extant crocodylian gastroliths	ImageJ	pixels	NA	C_niloticus_AG297_G52	No	NA	Composition not analyzed	NA	NA	NA	NA	NA	Crocodylus_niloticus_studyID_500__GPS_transmitter_number_AG297__SVL_217.2cm__from_XanderCombrink__dissociated.tif	7977	195.73	1291.63	341.909	0.857	118.072	141.833	1269	158.033	84.229	1.377	0.726	0.988	Crocodylus_niloticus_studyID_500__GPS_transmitter_number_AG297__SVL_217.2cm__from_XanderCombrink__dissociated.tif	This was Nile crocodile unique ID number 500 (for the study), GPS-transmitter number AG 297. The individual was captured on 23 March 2010, total length 401.2 cm, SVL 217.2 cm. Xander's team fitted a GPS transmitter on the animal. It unfortunately died 2-3 days before 17 October 2010 when we discovered it. The most likely cause of death was the outboard motor skeg (small sharp metal protrusion lik…
Crocodylus_niloticus_studyID_500__GPS_transmitter_number_AG297	Recent, necropsy	NA	Crocodylus_niloticus	Crocodylia	NA	NA	Xander Combrink (Tshwane University of Technology)	Brian Stacy (Veterinary Medical Officer, Office of Protected Resources, NOAA Fisheries)	Bona fide gastroliths	Recent gastroliths	Extant crocodylian gastroliths	ImageJ	pixels	NA	C_niloticus_AG297_G53	No	NA	Composition not analyzed	NA	NA	NA	NA	NA	Crocodylus_niloticus_studyID_500__GPS_transmitter_number_AG297__SVL_217.2cm__from_XanderCombrink__dissociated.tif	28730	166.847	826.343	672.579	0.798	217.232	72.667	771	149.066	167.201	1.268	0.789	0.989	Crocodylus_niloticus_studyID_500__GPS_transmitter_number_AG297__SVL_217.2cm__from_XanderCombrink__dissociated.tif	This was Nile crocodile unique ID number 500 (for the study), GPS-transmitter number AG 297. The individual was captured on 23 March 2010, total length 401.2 cm, SVL 217.2 cm. Xander's team fitted a GPS transmitter on the animal. It unfortunately died 2-3 days before 17 October 2010 when we discovered it. The most likely cause of death was the outboard motor skeg (small sharp metal protrusion lik…
Crocodylus_niloticus_studyID_500__GPS_transmitter_number_AG297	Recent, necropsy	NA	Crocodylus_niloticus	Crocodylia	NA	NA	Xander Combrink (Tshwane University of Technology)	Brian Stacy (Veterinary Medical Officer, Office of Protected Resources, NOAA Fisheries)	Bona fide gastroliths	Recent gastroliths	Extant crocodylian gastroliths	ImageJ	pixels	NA	C_niloticus_AG297_G54	No	NA	Composition not analyzed	NA	NA	NA	NA	NA	Crocodylus_niloticus_studyID_500__GPS_transmitter_number_AG297__SVL_217.2cm__from_XanderCombrink__dissociated.tif	11965	295.051	741.662	440.007	0.777	150.845	210.75	752.25	27.542	111.919	1.239	0.807	0.964	Crocodylus_niloticus_studyID_500__GPS_transmitter_number_AG297__SVL_217.2cm__from_XanderCombrink__dissociated.tif	This was Nile crocodile unique ID number 500 (for the study), GPS-transmitter number AG 297. The individual was captured on 23 March 2010, total length 401.2 cm, SVL 217.2 cm. Xander's team fitted a GPS transmitter on the animal. It unfortunately died 2-3 days before 17 October 2010 when we discovered it. The most likely cause of death was the outboard motor skeg (small sharp metal protrusion lik…
Crocodylus_niloticus_studyID_500__GPS_transmitter_number_AG297	Recent, necropsy	NA	Crocodylus_niloticus	Crocodylia	NA	NA	Xander Combrink (Tshwane University of Technology)	Brian Stacy (Veterinary Medical Officer, Office of Protected Resources, NOAA Fisheries)	Bona fide gastroliths	Recent gastroliths	Extant crocodylian gastroliths	ImageJ	pixels	NA	C_niloticus_AG297_G55	No	NA	Composition not analyzed	NA	NA	NA	NA	NA	Crocodylus_niloticus_studyID_500__GPS_transmitter_number_AG297__SVL_217.2cm__from_XanderCombrink__dissociated.tif	6415	427.076	661.009	327.1	0.753	116.436	408.5	610.833	105.867	84.219	1.335	0.749	0.953	Crocodylus_niloticus_studyID_500__GPS_transmitter_number_AG297__SVL_217.2cm__from_XanderCombrink__dissociated.tif	This was Nile crocodile unique ID number 500 (for the study), GPS-transmitter number AG 297. The individual was captured on 23 March 2010, total length 401.2 cm, SVL 217.2 cm. Xander's team fitted a GPS transmitter on the animal. It unfortunately died 2-3 days before 17 October 2010 when we discovered it. The most likely cause of death was the outboard motor skeg (small sharp metal protrusion lik…
Crocodylus_niloticus_studyID_500__GPS_transmitter_number_AG297	Recent, necropsy	NA	Crocodylus_niloticus	Crocodylia	NA	NA	Xander Combrink (Tshwane University of Technology)	Brian Stacy (Veterinary Medical Officer, Office of Protected Resources, NOAA Fisheries)	Bona fide gastroliths	Recent gastroliths	Extant crocodylian gastroliths	ImageJ	pixels	NA	C_niloticus_AG297_G56	No	NA	Composition not analyzed	NA	NA	NA	NA	NA	Crocodylus_niloticus_studyID_500__GPS_transmitter_number_AG297__SVL_217.2cm__from_XanderCombrink__dissociated.tif	6612	227.176	658.957	316.607	0.829	111.287	187.667	698.167	39.531	75.081	1.481	0.675	0.992	Crocodylus_niloticus_studyID_500__GPS_transmitter_number_AG297__SVL_217.2cm__from_XanderCombrink__dissociated.tif	This was Nile crocodile unique ID number 500 (for the study), GPS-transmitter number AG 297. The individual was captured on 23 March 2010, total length 401.2 cm, SVL 217.2 cm. Xander's team fitted a GPS transmitter on the animal. It unfortunately died 2-3 days before 17 October 2010 when we discovered it. The most likely cause of death was the outboard motor skeg (small sharp metal protrusion lik…
Crocodylus_niloticus_studyID_500__GPS_transmitter_number_AG297	Recent, necropsy	NA	Crocodylus_niloticus	Crocodylia	NA	NA	Xander Combrink (Tshwane University of Technology)	Brian Stacy (Veterinary Medical Officer, Office of Protected Resources, NOAA Fisheries)	Bona fide gastroliths	Recent gastroliths	Extant crocodylian gastroliths	ImageJ	pixels	NA	C_niloticus_AG297_G57	No	NA	Composition not analyzed	NA	NA	NA	NA	NA	Crocodylus_niloticus_studyID_500__GPS_transmitter_number_AG297__SVL_217.2cm__from_XanderCombrink__dissociated.tif	11933	110.111	637.347	437.76	0.783	166.771	63	560	130.135	98.324	1.71	0.585	0.977	Crocodylus_niloticus_studyID_500__GPS_transmitter_number_AG297__SVL_217.2cm__from_XanderCombrink__dissociated.tif	This was Nile crocodile unique ID number 500 (for the study), GPS-transmitter number AG 297. The individual was captured on 23 March 2010, total length 401.2 cm, SVL 217.2 cm. Xander's team fitted a GPS transmitter on the animal. It unfortunately died 2-3 days before 17 October 2010 when we discovered it. The most likely cause of death was the outboard motor skeg (small sharp metal protrusion lik…
Crocodylus_niloticus_studyID_500__GPS_transmitter_number_AG297	Recent, necropsy	NA	Crocodylus_niloticus	Crocodylia	NA	NA	Xander Combrink (Tshwane University of Technology)	Brian Stacy (Veterinary Medical Officer, Office of Protected Resources, NOAA Fisheries)	Bona fide gastroliths	Recent gastroliths	Extant crocodylian gastroliths	ImageJ	pixels	NA	C_niloticus_AG297_G58	No	NA	Composition not analyzed	NA	NA	NA	NA	NA	Crocodylus_niloticus_studyID_500__GPS_transmitter_number_AG297__SVL_217.2cm__from_XanderCombrink__dissociated.tif	17840	195.71	492.466	561.683	0.711	188.92	188	399	106.293	135.137	1.378	0.726	0.97	Crocodylus_niloticus_studyID_500__GPS_transmitter_number_AG297__SVL_217.2cm__from_XanderCombrink__dissociated.tif	This was Nile crocodile unique ID number 500 (for the study), GPS-transmitter number AG 297. The individual was captured on 23 March 2010, total length 401.2 cm, SVL 217.2 cm. Xander's team fitted a GPS transmitter on the animal. It unfortunately died 2-3 days before 17 October 2010 when we discovered it. The most likely cause of death was the outboard motor skeg (small sharp metal protrusion lik…
Crocodylus_niloticus_studyID_500__GPS_transmitter_number_AG297	Recent, necropsy	NA	Crocodylus_niloticus	Crocodylia	NA	NA	Xander Combrink (Tshwane University of Technology)	Brian Stacy (Veterinary Medical Officer, Office of Protected Resources, NOAA Fisheries)	Bona fide gastroliths	Recent gastroliths	Extant crocodylian gastroliths	ImageJ	pixels	NA	C_niloticus_AG297_G59	No	NA	Composition not analyzed	NA	NA	NA	NA	NA	Crocodylus_niloticus_studyID_500__GPS_transmitter_number_AG297__SVL_217.2cm__from_XanderCombrink__dissociated.tif	11480	370.36	501.348	411.967	0.85	151.506	317	445.75	135.602	107.929	1.399	0.715	0.978	Crocodylus_niloticus_studyID_500__GPS_transmitter_number_AG297__SVL_217.2cm__from_XanderCombrink__dissociated.tif	This was Nile crocodile unique ID number 500 (for the study), GPS-transmitter number AG 297. The individual was captured on 23 March 2010, total length 401.2 cm, SVL 217.2 cm. Xander's team fitted a GPS transmitter on the animal. It unfortunately died 2-3 days before 17 October 2010 when we discovered it. The most likely cause of death was the outboard motor skeg (small sharp metal protrusion lik…
Crocodylus_niloticus_studyID_500__GPS_transmitter_number_AG297	Recent, necropsy	NA	Crocodylus_niloticus	Crocodylia	NA	NA	Xander Combrink (Tshwane University of Technology)	Brian Stacy (Veterinary Medical Officer, Office of Protected Resources, NOAA Fisheries)	Bona fide gastroliths	Recent gastroliths	Extant crocodylian gastroliths	ImageJ	pixels	NA	C_niloticus_AG297_G60	No	NA	Composition not analyzed	NA	NA	NA	NA	NA	Crocodylus_niloticus_studyID_500__GPS_transmitter_number_AG297__SVL_217.2cm__from_XanderCombrink__dissociated.tif	3281	487.164	547.673	224.878	0.815	80.21	449.625	531.5	167.307	59.031	1.271	0.787	0.961	Crocodylus_niloticus_studyID_500__GPS_transmitter_number_AG297__SVL_217.2cm__from_XanderCombrink__dissociated.tif	This was Nile crocodile unique ID number 500 (for the study), GPS-transmitter number AG 297. The individual was captured on 23 March 2010, total length 401.2 cm, SVL 217.2 cm. Xander's team fitted a GPS transmitter on the animal. It unfortunately died 2-3 days before 17 October 2010 when we discovered it. The most likely cause of death was the outboard motor skeg (small sharp metal protrusion lik…
Crocodylus_niloticus_studyID_500__GPS_transmitter_number_AG297	Recent, necropsy	NA	Crocodylus_niloticus	Crocodylia	NA	NA	Xander Combrink (Tshwane University of Technology)	Brian Stacy (Veterinary Medical Officer, Office of Protected Resources, NOAA Fisheries)	Bona fide gastroliths	Recent gastroliths	Extant crocodylian gastroliths	ImageJ	pixels	NA	C_niloticus_AG297_G61	No	NA	Composition not analyzed	NA	NA	NA	NA	NA	Crocodylus_niloticus_studyID_500__GPS_transmitter_number_AG297__SVL_217.2cm__from_XanderCombrink__dissociated.tif	14887	453.249	337.826	465.939	0.862	158.208	377.5	371.25	30.902	127.156	1.161	0.862	0.979	Crocodylus_niloticus_studyID_500__GPS_transmitter_number_AG297__SVL_217.2cm__from_XanderCombrink__dissociated.tif	This was Nile crocodile unique ID number 500 (for the study), GPS-transmitter number AG 297. The individual was captured on 23 March 2010, total length 401.2 cm, SVL 217.2 cm. Xander's team fitted a GPS transmitter on the animal. It unfortunately died 2-3 days before 17 October 2010 when we discovered it. The most likely cause of death was the outboard motor skeg (small sharp metal protrusion lik…
Crocodylus_niloticus_studyID_500__GPS_transmitter_number_AG297	Recent, necropsy	NA	Crocodylus_niloticus	Crocodylia	NA	NA	Xander Combrink (Tshwane University of Technology)	Brian Stacy (Veterinary Medical Officer, Office of Protected Resources, NOAA Fisheries)	Bona fide gastroliths	Recent gastroliths	Extant crocodylian gastroliths	ImageJ	pixels	NA	C_niloticus_AG297_G62	No	NA	Composition not analyzed	NA	NA	NA	NA	NA	Crocodylus_niloticus_studyID_500__GPS_transmitter_number_AG297__SVL_217.2cm__from_XanderCombrink__dissociated.tif	8261	580.581	390.786	344.865	0.873	114.15	552.5	342.167	122.6	89.851	1.231	0.812	0.991	Crocodylus_niloticus_studyID_500__GPS_transmitter_number_AG297__SVL_217.2cm__from_XanderCombrink__dissociated.tif	This was Nile crocodile unique ID number 500 (for the study), GPS-transmitter number AG 297. The individual was captured on 23 March 2010, total length 401.2 cm, SVL 217.2 cm. Xander's team fitted a GPS transmitter on the animal. It unfortunately died 2-3 days before 17 October 2010 when we discovered it. The most likely cause of death was the outboard motor skeg (small sharp metal protrusion lik…
Crocodylus_niloticus_studyID_500__GPS_transmitter_number_AG297	Recent, necropsy	NA	Crocodylus_niloticus	Crocodylia	NA	NA	Xander Combrink (Tshwane University of Technology)	Brian Stacy (Veterinary Medical Officer, Office of Protected Resources, NOAA Fisheries)	Bona fide gastroliths	Recent gastroliths	Extant crocodylian gastroliths	ImageJ	pixels	NA	C_niloticus_AG297_G63	No	NA	Composition not analyzed	NA	NA	NA	NA	NA	Crocodylus_niloticus_studyID_500__GPS_transmitter_number_AG297__SVL_217.2cm__from_XanderCombrink__dissociated.tif	4041	726.555	345.035	246.037	0.839	81.285	685.75	342.25	14.699	72.62	1.088	0.919	0.974	Crocodylus_niloticus_studyID_500__GPS_transmitter_number_AG297__SVL_217.2cm__from_XanderCombrink__dissociated.tif	This was Nile crocodile unique ID number 500 (for the study), GPS-transmitter number AG 297. The individual was captured on 23 March 2010, total length 401.2 cm, SVL 217.2 cm. Xander's team fitted a GPS transmitter on the animal. It unfortunately died 2-3 days before 17 October 2010 when we discovered it. The most likely cause of death was the outboard motor skeg (small sharp metal protrusion lik…
YPM_HERR_017124	Recent, radiograph	NA	Crocodylus_novaguineae	Crocodylia	NA	NA	Nicole Guerrera, Stephanie Thorn and Gregory Watkins-Colwell (Yale Peabody Museum, Department of Vertebrate Zoology)	ark:/87602/m4/M167803	Bona fide gastroliths	Recent gastroliths	Extant crocodylian gastroliths	ImageJ	mm	60.782	C_novaguineae_YPM_HERR_017124_G1	Yes	NA	Composition not analyzed	15.25	15	0.246784	24.6784	Crocodylus_novaguineae__ventralView__ISO33908__wide_JUSTFORHUM.tif	Crocodylus_novaguineae__ventralView__ISO33908__zoom2.PNG	125.178	82.869	28.345	45.012	0.776	15.304	1293.33	499	8.491	10.939	1.35	0.741	0.978	Crocodylus_novaguineae__ventralView__ISO33908__zoom2.tif	NA
YPM_HERR_017124	Recent, radiograph	NA	Crocodylus_novaguineae	Crocodylia	NA	NA	Nicole Guerrera, Stephanie Thorn and Gregory Watkins-Colwell (Yale Peabody Museum, Department of Vertebrate Zoology)	ark:/87602/m4/M167803	Bona fide gastroliths	Recent gastroliths	Extant crocodylian gastroliths	ImageJ	mm	60.782	C_novaguineae_YPM_HERR_017124_G2	Yes	NA	Composition not analyzed	1.682	2	0.0329045	3.29045	Crocodylus_novaguineae__ventralView__ISO33908__wide_JUSTFORHUM.tif	Crocodylus_novaguineae__ventralView__ISO33908__zoom2.tif	1.756	74.985	25.484	5.242	0.803	1.677	1280.17	449.583	83.329	1.388	1.207	0.829	0.986	Crocodylus_novaguineae__ventralView__ISO33908__zoom2.tif	NA
YPM_HERR_017124	Recent, radiograph	NA	Crocodylus_novaguineae	Crocodylia	NA	NA	Nicole Guerrera, Stephanie Thorn and Gregory Watkins-Colwell (Yale Peabody Museum, Department of Vertebrate Zoology)	ark:/87602/m4/M167803	Bona fide gastroliths	Recent gastroliths	Extant crocodylian gastroliths	ImageJ	mm	60.782	C_novaguineae_YPM_HERR_017124_G3	Yes	NA	Composition not analyzed	1.251	1	0.0164522	1.64522	Crocodylus_novaguineae__ventralView__ISO33908__wide_JUSTFORHUM.tif	Crocodylus_novaguineae__ventralView__ISO33908__zoom2.tif	1.124	75.479	26.752	4.135	0.826	1.237	1280.58	456.75	171.168	1.177	1.032	0.969	0.984	Crocodylus_novaguineae__ventralView__ISO33908__zoom2.tif	NA
YPM_HERR_017124	Recent, radiograph	NA	Crocodylus_novaguineae	Crocodylia	NA	NA	Nicole Guerrera, Stephanie Thorn and Gregory Watkins-Colwell (Yale Peabody Museum, Department of Vertebrate Zoology)	ark:/87602/m4/M167803	Bona fide gastroliths	Recent gastroliths	Extant crocodylian gastroliths	ImageJ	mm	60.782	C_novaguineae_YPM_HERR_017124_G4	Yes	NA	Composition not analyzed	1.483	1	0.0164522	1.64522	Crocodylus_novaguineae__ventralView__ISO33908__wide_JUSTFORHUM.tif	Crocodylus_novaguineae__ventralView__ISO33908__zoom2.tif	1.373	72.467	31.275	4.808	0.746	1.533	1239.67	521	94.008	1.208	1.206	0.829	0.985	Crocodylus_novaguineae__ventralView__ISO33908__zoom2.tif	NA
YPM_HERR_017124	Recent, radiograph	NA	Crocodylus_novaguineae	Crocodylia	NA	NA	Nicole Guerrera, Stephanie Thorn and Gregory Watkins-Colwell (Yale Peabody Museum, Department of Vertebrate Zoology)	ark:/87602/m4/M167803	Bona fide gastroliths	Recent gastroliths	Extant crocodylian gastroliths	ImageJ	mm	60.782	C_novaguineae_YPM_HERR_017124_G5	Yes	NA	Composition not analyzed	1.685	2	0.0329045	3.29045	Crocodylus_novaguineae__ventralView__ISO33908__wide_JUSTFORHUM.tif	Crocodylus_novaguineae__ventralView__ISO33908__zoom2.tif	1.984	62.897	43.065	5.353	0.87	1.68	1068.25	724.833	125.441	1.463	1.135	0.881	0.994	Crocodylus_novaguineae__ventralView__ISO33908__zoom2.tif	NA
YPM_HERR_017124	Recent, radiograph	NA	Crocodylus_novaguineae	Crocodylia	NA	NA	Nicole Guerrera, Stephanie Thorn and Gregory Watkins-Colwell (Yale Peabody Museum, Department of Vertebrate Zoology)	ark:/87602/m4/M167803	Bona fide gastroliths	Recent gastroliths	Extant crocodylian gastroliths	ImageJ	mm	60.782	C_novaguineae_YPM_HERR_017124_G6	Yes	NA	Composition not analyzed	2.091	2	0.0329045	3.29045	Crocodylus_novaguineae__ventralView__ISO33908__wide_JUSTFORHUM.tif	Crocodylus_novaguineae__ventralView__ISO33908__zoom2.tif	2.859	57.494	43.216	6.248	0.92	2.097	975.5	723.125	121.032	1.8	1.149	0.87	0.98	Crocodylus_novaguineae__ventralView__ISO33908__zoom2.tif	NA
YPM_HERR_017124	Recent, radiograph	NA	Crocodylus_novaguineae	Crocodylia	NA	NA	Nicole Guerrera, Stephanie Thorn and Gregory Watkins-Colwell (Yale Peabody Museum, Department of Vertebrate Zoology)	ark:/87602/m4/M167803	Bona fide gastroliths	Recent gastroliths	Extant crocodylian gastroliths	ImageJ	mm	60.782	C_novaguineae_YPM_HERR_017124_G7	Yes	NA	Composition not analyzed	2.095	2	0.0329045	3.29045	Crocodylus_novaguineae__ventralView__ISO33908__wide_JUSTFORHUM.tif	Crocodylus_novaguineae__ventralView__ISO33908__zoom2.tif	2.746	54.506	42.246	6.482	0.821	2.077	926.583	740.167	79.191	1.739	1.166	0.858	0.985	Crocodylus_novaguineae__ventralView__ISO33908__zoom2.tif	NA
YPM_HERR_017124	Recent, radiograph	NA	Crocodylus_novaguineae	Crocodylia	NA	NA	Nicole Guerrera, Stephanie Thorn and Gregory Watkins-Colwell (Yale Peabody Museum, Department of Vertebrate Zoology)	ark:/87602/m4/M167803	Bona fide gastroliths	Recent gastroliths	Extant crocodylian gastroliths	ImageJ	mm	60.782	C_novaguineae_YPM_HERR_017124_G8	Yes	NA	Composition not analyzed	1.526	2	0.0329045	3.29045	Crocodylus_novaguineae__ventralView__ISO33908__wide_JUSTFORHUM.tif	Crocodylus_novaguineae__ventralView__ISO33908__zoom2.tif	1.431	72.435	18.263	4.691	0.817	1.543	1230.75	321.75	55.156	1.215	1.244	0.804	0.982	Crocodylus_novaguineae__ventralView__ISO33908__zoom2.tif	NA
MNHN_1908_32_99	Fossil	Fully Articulated	Hovasaurus_boulei	Stem reptiles	NA	NA	Jacques A. Gauthier (Yale University Dept. Earth & Planetary Sciences; Yale Peabody Museum, Div. Vertebrate Paleontology)	Film photograph taken by Jacques Gauthier at MNHN and then scanned by Caleb Gordon.	Bona fide gastroliths	Fossil gastroliths	Stem reptile gastroliths	ImageJ	pixels	NA	Hovasaurus__MNHN_1908_32_99__G1	Yes	NA	Composition not analyzed	NA	NA	NA	NA	NA	Hovasaurus_boulei__MNHN_1908-32-99__from_JAG_album - contains 5 stomach stones.png	30860	162.685	635.662	694.397	0.804	267.277	45	590	165.704	167.014	1.579	0.633	0.969	Hovasaurus_boulei__MNHN_1908-32-99__from_JAG_album - contains 5 stomach stones.tif	Only three gastroliths could be confidently identified and measured. Putative G4 was too obscured by overlying matrix, and putative G5 was difficult to identify confidently as a gastrolith.
MNHN_1908_32_99	Fossil	Fully Articulated	Hovasaurus_boulei	Stem reptiles	NA	NA	Jacques A. Gauthier (Yale University Dept. Earth & Planetary Sciences; Yale Peabody Museum, Div. Vertebrate Paleontology)	Film photograph taken by Jacques Gauthier at MNHN and then scanned by Caleb Gordon.	Bona fide gastroliths	Fossil gastroliths	Stem reptile gastroliths	ImageJ	pixels	NA	Hovasaurus__MNHN_1908_32_99__G2	Yes	NA	Composition not analyzed	NA	NA	NA	NA	NA	Hovasaurus_boulei__MNHN_1908-32-99__from_JAG_album - contains 5 stomach stones.png	13660	331.899	724.574	520.817	0.633	212.25	235	748	10.039	90.064	2.519	0.397	0.917	Hovasaurus_boulei__MNHN_1908-32-99__from_JAG_album - contains 5 stomach stones.tif	Only three gastroliths could be confidently identified and measured. Putative G4 was too obscured by overlying matrix, and putative G5 was difficult to identify confidently as a gastrolith.
MNHN_1908_32_99	Fossil	Fully Articulated	Hovasaurus_boulei	Stem reptiles	NA	NA	Jacques A. Gauthier (Yale University Dept. Earth & Planetary Sciences; Yale Peabody Museum, Div. Vertebrate Paleontology)	Film photograph taken by Jacques Gauthier at MNHN and then scanned by Caleb Gordon.	Bona fide gastroliths	Fossil gastroliths	Stem reptile gastroliths	ImageJ	pixels	NA	Hovasaurus__MNHN_1908_32_99__G3	Yes	NA	Composition not analyzed	NA	NA	NA	NA	NA	Hovasaurus_boulei__MNHN_1908-32-99__from_JAG_album - contains 5 stomach stones.png	28824	518.487	931.919	678.744	0.786	255.301	448	1048	56.341	144.252	1.725	0.58	0.969	Hovasaurus_boulei__MNHN_1908-32-99__from_JAG_album - contains 5 stomach stones.tif	Only three gastroliths could be confidently identified and measured. Putative G4 was too obscured by overlying matrix, and putative G5 was difficult to identify confidently as a gastrolith.
MNA_V10046	Fossil	Disarticulated	Dolichorhynchops_sp	Sauropterygia	NA	NA	Rebecca McKean (St. Norbert College; Museum of Northern Arizona)	NA	Bona fide gastroliths	Fossil gastroliths	Plesiosaur gastroliths	ImageJ	mm	NA	Dolichorhynchops__MNA_V10046_G001	No	NA	Composition not analyzed	28.219	28	NA	NA	Dolichorynchops_sp__MNA_V10046__gastroliths_dissociated__scalebar_100mm__from_RebeccaMcKean.tif	Dolichorynchops_sp__MNA_V10046__gastroliths_dissociated__scalebar_100mm__from_RebeccaMcKean.tif	292.795	30.211	219.309	70.908	0.732	27.89	67.5	513.25	85.691	16.133	1.835	0.545	0.96	Dolichorynchops_sp__MNA_V10046__gastroliths_dissociated__scalebar_100mm__from_RebeccaMcKean.tif	NA
MNA_V10046	Fossil	Disarticulated	Dolichorhynchops_sp	Sauropterygia	NA	NA	Rebecca McKean (St. Norbert College; Museum of Northern Arizona)	NA	Bona fide gastroliths	Fossil gastroliths	Plesiosaur gastroliths	ImageJ	mm	NA	Dolichorhynchops__MNA_V10046_G002	No	NA	Composition not analyzed	15.041	15	NA	0.565	Dolichorynchops_sp__MNA_V10046__gastroliths_dissociated__scalebar_100mm__from_RebeccaMcKean.tif	Dolichorynchops_sp__MNA_V10046__gastroliths_dissociated__scalebar_100mm__from_RebeccaMcKean.tif	64.678	18.86	200.359	32.078	0.79	12.683	38.5	456	74.722	7.484	1.709	0.585	0.966	Dolichorynchops_sp__MNA_V10046__gastroliths_dissociated__scalebar_100mm__from_RebeccaMcKean.tif	NA
MNA_V10046	Fossil	Disarticulated	Dolichorhynchops_sp	Sauropterygia	NA	NA	Rebecca McKean (St. Norbert College; Museum of Northern Arizona)	NA	Bona fide gastroliths	Fossil gastroliths	Plesiosaur gastroliths	ImageJ	mm	NA	Dolichorhynchops__MNA_V10046_G003	No	NA	Composition not analyzed	9.376	9	NA	NA	Dolichorynchops_sp__MNA_V10046__gastroliths_dissociated__scalebar_100mm__from_RebeccaMcKean.tif	Dolichorynchops_sp__MNA_V10046__gastroliths_dissociated__scalebar_100mm__from_RebeccaMcKean.tif	54.617	12.492	186.081	27.843	0.885	9.084	24.75	401	98.787	8.012	1.051	0.951	0.969	Dolichorynchops_sp__MNA_V10046__gastroliths_dissociated__scalebar_100mm__from_RebeccaMcKean.tif	NA
MNA_V10046	Fossil	Disarticulated	Dolichorhynchops_sp	Sauropterygia	NA	NA	Rebecca McKean (St. Norbert College; Museum of Northern Arizona)	NA	Bona fide gastroliths	Fossil gastroliths	Plesiosaur gastroliths	ImageJ	mm	NA	Dolichorhynchops__MNA_V10046_G004	No	NA	Composition not analyzed	10.901	11	NA	NA	Dolichorynchops_sp__MNA_V10046__gastroliths_dissociated__scalebar_100mm__from_RebeccaMcKean.tif	Dolichorynchops_sp__MNA_V10046__gastroliths_dissociated__scalebar_100mm__from_RebeccaMcKean.tif	47.43	6.278	167.182	27.998	0.76	11.065	11.583	380.792	81.759	5.732	1.878	0.533	0.989	Dolichorynchops_sp__MNA_V10046__gastroliths_dissociated__scalebar_100mm__from_RebeccaMcKean.tif	NA
MNA_V10046	Fossil	Disarticulated	Dolichorhynchops_sp	Sauropterygia	NA	NA	Rebecca McKean (St. Norbert College; Museum of Northern Arizona)	NA	Bona fide gastroliths	Fossil gastroliths	Plesiosaur gastroliths	ImageJ	mm	NA	Dolichorhynchops__MNA_V10046_G005	No	NA	Composition not analyzed	14.434	14	NA	NA	Dolichorynchops_sp__MNA_V10046__gastroliths_dissociated__scalebar_100mm__from_RebeccaMcKean.tif	Dolichorynchops_sp__MNA_V10046__gastroliths_dissociated__scalebar_100mm__from_RebeccaMcKean.tif	133.667	18.224	167.904	42.269	0.94	14.491	37.188	385.875	82.25	11.443	1.244	0.804	0.993	Dolichorynchops_sp__MNA_V10046__gastroliths_dissociated__scalebar_100mm__from_RebeccaMcKean.tif	NA
MNA_V10046	Fossil	Disarticulated	Dolichorhynchops_sp	Sauropterygia	NA	NA	Rebecca McKean (St. Norbert College; Museum of Northern Arizona)	NA	Bona fide gastroliths	Fossil gastroliths	Plesiosaur gastroliths	ImageJ	mm	NA	Dolichorhynchops__MNA_V10046_G006	No	NA	Composition not analyzed	10.685	11	NA	NA	Dolichorynchops_sp__MNA_V10046__gastroliths_dissociated__scalebar_100mm__from_RebeccaMcKean.tif	Dolichorynchops_sp__MNA_V10046__gastroliths_dissociated__scalebar_100mm__from_RebeccaMcKean.tif	50.305	8.281	154.694	29.025	0.75	11.063	7.208	341.458	172.547	6.121	1.99	0.503	0.963	Dolichorynchops_sp__MNA_V10046__gastroliths_dissociated__scalebar_100mm__from_RebeccaMcKean.tif	NA
MNA_V10046	Fossil	Disarticulated	Dolichorhynchops_sp	Sauropterygia	NA	NA	Rebecca McKean (St. Norbert College; Museum of Northern Arizona)	NA	Bona fide gastroliths	Fossil gastroliths	Plesiosaur gastroliths	ImageJ	mm	NA	Dolichorhynchops__MNA_V10046_G007	No	NA	Composition not analyzed	16.932	17	NA	NA	Dolichorynchops_sp__MNA_V10046__gastroliths_dissociated__scalebar_100mm__from_RebeccaMcKean.tif	Dolichorynchops_sp__MNA_V10046__gastroliths_dissociated__scalebar_100mm__from_RebeccaMcKean.tif	161.592	10.902	136.875	47.46	0.902	16.923	9.875	315.812	40.112	12.665	1.343	0.745	0.991	Dolichorynchops_sp__MNA_V10046__gastroliths_dissociated__scalebar_100mm__from_RebeccaMcKean.tif	NA
MNA_V10046	Fossil	Disarticulated	Dolichorhynchops_sp	Sauropterygia	NA	NA	Rebecca McKean (St. Norbert College; Museum of Northern Arizona)	NA	Bona fide gastroliths	Fossil gastroliths	Plesiosaur gastroliths	ImageJ	mm	NA	Dolichorhynchops__MNA_V10046_G008	No	NA	Composition not analyzed	10.977	11	NA	NA	Dolichorynchops_sp__MNA_V10046__gastroliths_dissociated__scalebar_100mm__from_RebeccaMcKean.tif	Dolichorynchops_sp__MNA_V10046__gastroliths_dissociated__scalebar_100mm__from_RebeccaMcKean.tif	62.214	9.706	120.657	29.72	0.885	11.316	9.875	272.188	23.293	7.383	1.52	0.658	0.998	Dolichorynchops_sp__MNA_V10046__gastroliths_dissociated__scalebar_100mm__from_RebeccaMcKean.tif	NA
MNA_V10046	Fossil	Disarticulated	Dolichorhynchops_sp	Sauropterygia	NA	NA	Rebecca McKean (St. Norbert College; Museum of Northern Arizona)	NA	Bona fide gastroliths	Fossil gastroliths	Plesiosaur gastroliths	ImageJ	mm	NA	Dolichorhynchops__MNA_V10046_G009	No	NA	Composition not analyzed	11.882	12	NA	NA	Dolichorynchops_sp__MNA_V10046__gastroliths_dissociated__scalebar_100mm__from_RebeccaMcKean.tif	Dolichorynchops_sp__MNA_V10046__gastroliths_dissociated__scalebar_100mm__from_RebeccaMcKean.tif	66.32	13.683	105.689	31.613	0.834	11.938	18.083	236.417	11.31	7.221	1.583	0.632	0.982	Dolichorynchops_sp__MNA_V10046__gastroliths_dissociated__scalebar_100mm__from_RebeccaMcKean.tif	NA
MNA_V10046	Fossil	Disarticulated	Dolichorhynchops_sp	Sauropterygia	NA	NA	Rebecca McKean (St. Norbert College; Museum of Northern Arizona)	NA	Bona fide gastroliths	Fossil gastroliths	Plesiosaur gastroliths	ImageJ	mm	NA	Dolichorhynchops__MNA_V10046_G010	No	NA	Composition not analyzed	10.147	10	NA	NA	Dolichorynchops_sp__MNA_V10046__gastroliths_dissociated__scalebar_100mm__from_RebeccaMcKean.tif	Dolichorynchops_sp__MNA_V10046__gastroliths_dissociated__scalebar_100mm__from_RebeccaMcKean.tif	61.187	16.475	89.355	30.377	0.833	10.261	25.75	201.417	38.726	8.489	1.217	0.821	0.98	Dolichorynchops_sp__MNA_V10046__gastroliths_dissociated__scalebar_100mm__from_RebeccaMcKean.tif	NA
MNA_V10046	Fossil	Disarticulated	Dolichorhynchops_sp	Sauropterygia	NA	NA	Rebecca McKean (St. Norbert College; Museum of Northern Arizona)	NA	Bona fide gastroliths	Fossil gastroliths	Plesiosaur gastroliths	ImageJ	mm	NA	Dolichorhynchops__MNA_V10046_G011	No	NA	Composition not analyzed	23.24	23	NA	NA	Dolichorynchops_sp__MNA_V10046__gastroliths_dissociated__scalebar_100mm__from_RebeccaMcKean.tif	Dolichorynchops_sp__MNA_V10046__gastroliths_dissociated__scalebar_100mm__from_RebeccaMcKean.tif	234.277	24.274	65.975	63.054	0.74	23.737	39.833	169.667	60.662	13.333	1.82	0.549	0.981	Dolichorynchops_sp__MNA_V10046__gastroliths_dissociated__scalebar_100mm__from_RebeccaMcKean.tif	NA
MNA_V10046	Fossil	Disarticulated	Dolichorhynchops_sp	Sauropterygia	NA	NA	Rebecca McKean (St. Norbert College; Museum of Northern Arizona)	NA	Bona fide gastroliths	Fossil gastroliths	Plesiosaur gastroliths	ImageJ	mm	NA	Dolichorhynchops__MNA_V10046_G012	No	NA	Composition not analyzed	8.631	9	NA	NA	Dolichorynchops_sp__MNA_V10046__gastroliths_dissociated__scalebar_100mm__from_RebeccaMcKean.tif	Dolichorynchops_sp__MNA_V10046__gastroliths_dissociated__scalebar_100mm__from_RebeccaMcKean.tif	47.225	37.196	47.616	29.453	0.684	8.728	79.5	95.667	99.462	7.69	1.055	0.947	0.941	Dolichorynchops_sp__MNA_V10046__gastroliths_dissociated__scalebar_100mm__from_RebeccaMcKean.tif	NA
MNA_V10046	Fossil	Disarticulated	Dolichorhynchops_sp	Sauropterygia	NA	NA	Rebecca McKean (St. Norbert College; Museum of Northern Arizona)	NA	Bona fide gastroliths	Fossil gastroliths	Plesiosaur gastroliths	ImageJ	mm	NA	Dolichorhynchops__MNA_V10046_G013	No	NA	Composition not analyzed	9.025	9	NA	NA	Dolichorynchops_sp__MNA_V10046__gastroliths_dissociated__scalebar_100mm__from_RebeccaMcKean.tif	Dolichorynchops_sp__MNA_V10046__gastroliths_dissociated__scalebar_100mm__from_RebeccaMcKean.tif	39.012	48.106	39.172	25.055	0.781	9.32	96.167	84.5	175.352	6.166	1.413	0.708	0.945	Dolichorynchops_sp__MNA_V10046__gastroliths_dissociated__scalebar_100mm__from_RebeccaMcKean.tif	NA
MNA_V10046	Fossil	Disarticulated	Dolichorhynchops_sp	Sauropterygia	NA	NA	Rebecca McKean (St. Norbert College; Museum of Northern Arizona)	NA	Bona fide gastroliths	Fossil gastroliths	Plesiosaur gastroliths	ImageJ	mm	NA	Dolichorhynchops__MNA_V10046_G014	No	NA	Composition not analyzed	16.111	16	NA	NA	Dolichorynchops_sp__MNA_V10046__gastroliths_dissociated__scalebar_100mm__from_RebeccaMcKean.tif	Dolichorynchops_sp__MNA_V10046__gastroliths_dissociated__scalebar_100mm__from_RebeccaMcKean.tif	150.094	64.102	31.255	46.621	0.868	16.019	123.833	67.333	169.405	12.329	1.302	0.768	0.978	Dolichorynchops_sp__MNA_V10046__gastroliths_dissociated__scalebar_100mm__from_RebeccaMcKean.tif	NA
MNA_V10046	Fossil	Disarticulated	Dolichorhynchops_sp	Sauropterygia	NA	NA	Rebecca McKean (St. Norbert College; Museum of Northern Arizona)	NA	Bona fide gastroliths	Fossil gastroliths	Plesiosaur gastroliths	ImageJ	mm	NA	Dolichorhynchops__MNA_V10046_G015	No	NA	Composition not analyzed	13.774	14	NA	NA	Dolichorynchops_sp__MNA_V10046__gastroliths_dissociated__scalebar_100mm__from_RebeccaMcKean.tif	Dolichorynchops_sp__MNA_V10046__gastroliths_dissociated__scalebar_100mm__from_RebeccaMcKean.tif	77.819	85.181	18.883	34.158	0.838	13.301	172.875	45.812	12.793	8.114	1.698	0.589	0.996	Dolichorynchops_sp__MNA_V10046__gastroliths_dissociated__scalebar_100mm__from_RebeccaMcKean.tif	NA
MNA_V10046	Fossil	Disarticulated	Dolichorhynchops_sp	Sauropterygia	NA	NA	Rebecca McKean (St. Norbert College; Museum of Northern Arizona)	NA	Bona fide gastroliths	Fossil gastroliths	Plesiosaur gastroliths	ImageJ	mm	NA	Dolichorhynchops__MNA_V10046_G016	No	NA	Composition not analyzed	9.881	10	NA	NA	Dolichorynchops_sp__MNA_V10046__gastroliths_dissociated__scalebar_100mm__from_RebeccaMcKean.tif	Dolichorynchops_sp__MNA_V10046__gastroliths_dissociated__scalebar_100mm__from_RebeccaMcKean.tif	60.777	78.269	36.364	31.861	0.752	11.142	167.938	67.562	99.51	7.524	1.413	0.708	0.922	Dolichorynchops_sp__MNA_V10046__gastroliths_dissociated__scalebar_100mm__from_RebeccaMcKean.tif	NA
MNA_V10046	Fossil	Disarticulated	Dolichorhynchops_sp	Sauropterygia	NA	NA	Rebecca McKean (St. Norbert College; Museum of Northern Arizona)	NA	Bona fide gastroliths	Fossil gastroliths	Plesiosaur gastroliths	ImageJ	mm	NA	Dolichorhynchops__MNA_V10046_G017	No	NA	Composition not analyzed	7.009	7	NA	NA	Dolichorynchops_sp__MNA_V10046__gastroliths_dissociated__scalebar_100mm__from_RebeccaMcKean.tif	Dolichorynchops_sp__MNA_V10046__gastroliths_dissociated__scalebar_100mm__from_RebeccaMcKean.tif	32.647	93.272	29.338	20.862	0.943	6.956	198.688	63.875	173.454	5.947	1.133	0.882	1	Dolichorynchops_sp__MNA_V10046__gastroliths_dissociated__scalebar_100mm__from_RebeccaMcKean.tif	NA
MNA_V10046	Fossil	Disarticulated	Dolichorhynchops_sp	Sauropterygia	NA	NA	Rebecca McKean (St. Norbert College; Museum of Northern Arizona)	NA	Bona fide gastroliths	Fossil gastroliths	Plesiosaur gastroliths	ImageJ	mm	NA	Dolichorhynchops__MNA_V10046_G018	No	NA	Composition not analyzed	13.072	13	NA	NA	Dolichorynchops_sp__MNA_V10046__gastroliths_dissociated__scalebar_100mm__from_RebeccaMcKean.tif	Dolichorynchops_sp__MNA_V10046__gastroliths_dissociated__scalebar_100mm__from_RebeccaMcKean.tif	95.477	97.95	44.892	37.978	0.832	13.698	207.562	113.312	51.211	9.733	1.453	0.688	0.961	Dolichorynchops_sp__MNA_V10046__gastroliths_dissociated__scalebar_100mm__from_RebeccaMcKean.tif	NA
MNA_V10046	Fossil	Disarticulated	Dolichorhynchops_sp	Sauropterygia	NA	NA	Rebecca McKean (St. Norbert College; Museum of Northern Arizona)	NA	Bona fide gastroliths	Fossil gastroliths	Plesiosaur gastroliths	ImageJ	mm	NA	Dolichorhynchops__MNA_V10046_G019	No	NA	Composition not analyzed	15.602	16	NA	NA	Dolichorynchops_sp__MNA_V10046__gastroliths_dissociated__scalebar_100mm__from_RebeccaMcKean.tif	Dolichorynchops_sp__MNA_V10046__gastroliths_dissociated__scalebar_100mm__from_RebeccaMcKean.tif	167.546	78.645	53.191	46.942	0.955	16.074	165.812	133.688	65.874	13.694	1.126	0.888	0.999	Dolichorynchops_sp__MNA_V10046__gastroliths_dissociated__scalebar_100mm__from_RebeccaMcKean.tif	NA
MNA_V10046	Fossil	Disarticulated	Dolichorhynchops_sp	Sauropterygia	NA	NA	Rebecca McKean (St. Norbert College; Museum of Northern Arizona)	NA	Bona fide gastroliths	Fossil gastroliths	Plesiosaur gastroliths	ImageJ	mm	NA	Dolichorhynchops__MNA_V10046_G020	No	NA	Composition not analyzed	18.624	19	NA	NA	Dolichorynchops_sp__MNA_V10046__gastroliths_dissociated__scalebar_100mm__from_RebeccaMcKean.tif	Dolichorynchops_sp__MNA_V10046__gastroliths_dissociated__scalebar_100mm__from_RebeccaMcKean.tif	177.402	97.514	59.814	51.904	0.827	19.549	195.833	136.75	9.899	12.002	1.578	0.634	0.973	Dolichorynchops_sp__MNA_V10046__gastroliths_dissociated__scalebar_100mm__from_RebeccaMcKean.tif	NA
MNA_V10046	Fossil	Disarticulated	Dolichorhynchops_sp	Sauropterygia	NA	NA	Rebecca McKean (St. Norbert College; Museum of Northern Arizona)	NA	Bona fide gastroliths	Fossil gastroliths	Plesiosaur gastroliths	ImageJ	mm	NA	Dolichorhynchops__MNA_V10046_G021	No	NA	Composition not analyzed	11.606	12	NA	NA	Dolichorynchops_sp__MNA_V10046__gastroliths_dissociated__scalebar_100mm__from_RebeccaMcKean.tif	Dolichorynchops_sp__MNA_V10046__gastroliths_dissociated__scalebar_100mm__from_RebeccaMcKean.tif	51.948	113.607	54.645	29.814	0.734	11.749	237.25	114.167	158.011	6.529	1.859	0.538	0.971	Dolichorynchops_sp__MNA_V10046__gastroliths_dissociated__scalebar_100mm__from_RebeccaMcKean.tif	NA
MNA_V10046	Fossil	Disarticulated	Dolichorhynchops_sp	Sauropterygia	NA	NA	Rebecca McKean (St. Norbert College; Museum of Northern Arizona)	NA	Bona fide gastroliths	Fossil gastroliths	Plesiosaur gastroliths	ImageJ	mm	NA	Dolichorhynchops__MNA_V10046_G022	No	NA	Composition not analyzed	32.848	33	NA	NA	Dolichorynchops_sp__MNA_V10046__gastroliths_dissociated__scalebar_100mm__from_RebeccaMcKean.tif	Dolichorynchops_sp__MNA_V10046__gastroliths_dissociated__scalebar_100mm__from_RebeccaMcKean.tif	451.307	71.992	75.192	84.251	0.799	33.01	127.625	188.125	31.672	16.896	1.99	0.503	0.993	Dolichorynchops_sp__MNA_V10046__gastroliths_dissociated__scalebar_100mm__from_RebeccaMcKean.tif	NA
MNA_V10046	Fossil	Disarticulated	Dolichorhynchops_sp	Sauropterygia	NA	NA	Rebecca McKean (St. Norbert College; Museum of Northern Arizona)	NA	Bona fide gastroliths	Fossil gastroliths	Plesiosaur gastroliths	ImageJ	mm	NA	Dolichorhynchops__MNA_V10046_G023	No	NA	Composition not analyzed	9.864	10	NA	NA	Dolichorynchops_sp__MNA_V10046__gastroliths_dissociated__scalebar_100mm__from_RebeccaMcKean.tif	Dolichorynchops_sp__MNA_V10046__gastroliths_dissociated__scalebar_100mm__from_RebeccaMcKean.tif	65.088	63.682	64.309	29.707	0.927	9.93	135.5	151.875	67.531	8.211	1.198	0.835	0.984	Dolichorynchops_sp__MNA_V10046__gastroliths_dissociated__scalebar_100mm__from_RebeccaMcKean.tif	NA
MNA_V10046	Fossil	Disarticulated	Dolichorhynchops_sp	Sauropterygia	NA	NA	Rebecca McKean (St. Norbert College; Museum of Northern Arizona)	NA	Bona fide gastroliths	Fossil gastroliths	Plesiosaur gastroliths	ImageJ	mm	NA	Dolichorhynchops__MNA_V10046_G024	No	NA	Composition not analyzed	20.674	21	NA	NA	Dolichorynchops_sp__MNA_V10046__gastroliths_dissociated__scalebar_100mm__from_RebeccaMcKean.tif	Dolichorynchops_sp__MNA_V10046__gastroliths_dissociated__scalebar_100mm__from_RebeccaMcKean.tif	270.209	58.178	49.216	65.237	0.798	21.66	107.5	117.583	39.908	18.269	1.138	0.879	0.952	Dolichorynchops_sp__MNA_V10046__gastroliths_dissociated__scalebar_100mm__from_RebeccaMcKean.tif	NA
MNA_V10046	Fossil	Disarticulated	Dolichorhynchops_sp	Sauropterygia	NA	NA	Rebecca McKean (St. Norbert College; Museum of Northern Arizona)	NA	Bona fide gastroliths	Fossil gastroliths	Plesiosaur gastroliths	ImageJ	mm	NA	Dolichorhynchops__MNA_V10046_G025	No	NA	Composition not analyzed	19.807	20	NA	NA	Dolichorynchops_sp__MNA_V10046__gastroliths_dissociated__scalebar_100mm__from_RebeccaMcKean.tif	Dolichorynchops_sp__MNA_V10046__gastroliths_dissociated__scalebar_100mm__from_RebeccaMcKean.tif	245.776	44.233	66.558	57.974	0.919	20.025	78.312	160	37.761	15.822	1.263	0.792	0.987	Dolichorynchops_sp__MNA_V10046__gastroliths_dissociated__scalebar_100mm__from_RebeccaMcKean.tif	NA
MNA_V10046	Fossil	Disarticulated	Dolichorhynchops_sp	Sauropterygia	NA	NA	Rebecca McKean (St. Norbert College; Museum of Northern Arizona)	NA	Bona fide gastroliths	Fossil gastroliths	Plesiosaur gastroliths	ImageJ	mm	NA	Dolichorhynchops__MNA_V10046_G026	No	NA	Composition not analyzed	11.367	11	NA	NA	Dolichorynchops_sp__MNA_V10046__gastroliths_dissociated__scalebar_100mm__from_RebeccaMcKean.tif	Dolichorynchops_sp__MNA_V10046__gastroliths_dissociated__scalebar_100mm__from_RebeccaMcKean.tif	72.891	48.756	81.001	32.462	0.869	11.933	98.208	169	142.586	7.815	1.532	0.653	0.983	Dolichorynchops_sp__MNA_V10046__gastroliths_dissociated__scalebar_100mm__from_RebeccaMcKean.tif	NA
MNA_V10046	Fossil	Disarticulated	Dolichorhynchops_sp	Sauropterygia	NA	NA	Rebecca McKean (St. Norbert College; Museum of Northern Arizona)	NA	Bona fide gastroliths	Fossil gastroliths	Plesiosaur gastroliths	ImageJ	mm	NA	Dolichorhynchops__MNA_V10046_G027	No	NA	Composition not analyzed	12.301	12	NA	NA	Dolichorynchops_sp__MNA_V10046__gastroliths_dissociated__scalebar_100mm__from_RebeccaMcKean.tif	Dolichorynchops_sp__MNA_V10046__gastroliths_dissociated__scalebar_100mm__from_RebeccaMcKean.tif	61.187	31.792	83.456	30.268	0.839	11.821	57.958	182.75	166.985	7.008	1.699	0.589	0.99	Dolichorynchops_sp__MNA_V10046__gastroliths_dissociated__scalebar_100mm__from_RebeccaMcKean.tif	NA
MNA_V10046	Fossil	Disarticulated	Dolichorhynchops_sp	Sauropterygia	NA	NA	Rebecca McKean (St. Norbert College; Museum of Northern Arizona)	NA	Bona fide gastroliths	Fossil gastroliths	Plesiosaur gastroliths	ImageJ	mm	NA	Dolichorhynchops__MNA_V10046_G028	No	NA	Composition not analyzed	30.926	31	NA	NA	Dolichorynchops_sp__MNA_V10046__gastroliths_dissociated__scalebar_100mm__from_RebeccaMcKean.tif	Dolichorynchops_sp__MNA_V10046__gastroliths_dissociated__scalebar_100mm__from_RebeccaMcKean.tif	410.653	42.7	97.445	79.384	0.819	31.485	61.625	220.75	3.197	17.549	1.783	0.561	0.993	Dolichorynchops_sp__MNA_V10046__gastroliths_dissociated__scalebar_100mm__from_RebeccaMcKean.tif	NA
MNA_V10046	Fossil	Disarticulated	Dolichorhynchops_sp	Sauropterygia	NA	NA	Rebecca McKean (St. Norbert College; Museum of Northern Arizona)	NA	Bona fide gastroliths	Fossil gastroliths	Plesiosaur gastroliths	ImageJ	mm	NA	Dolichorhynchops__MNA_V10046_G029	No	NA	Composition not analyzed	13.635	14	NA	NA	Dolichorynchops_sp__MNA_V10046__gastroliths_dissociated__scalebar_100mm__from_RebeccaMcKean.tif	Dolichorynchops_sp__MNA_V10046__gastroliths_dissociated__scalebar_100mm__from_RebeccaMcKean.tif	118.884	71.584	95.424	39.927	0.937	14.389	152.438	225.938	65.957	10.748	1.345	0.743	0.998	Dolichorynchops_sp__MNA_V10046__gastroliths_dissociated__scalebar_100mm__from_RebeccaMcKean.tif	NA
MNA_V10046	Fossil	Disarticulated	Dolichorhynchops_sp	Sauropterygia	NA	NA	Rebecca McKean (St. Norbert College; Museum of Northern Arizona)	NA	Bona fide gastroliths	Fossil gastroliths	Plesiosaur gastroliths	ImageJ	mm	NA	Dolichorhynchops__MNA_V10046_G030	No	NA	Composition not analyzed	17.564	18	NA	NA	Dolichorynchops_sp__MNA_V10046__gastroliths_dissociated__scalebar_100mm__from_RebeccaMcKean.tif	Dolichorynchops_sp__MNA_V10046__gastroliths_dissociated__scalebar_100mm__from_RebeccaMcKean.tif	183.151	90.809	86.889	52.482	0.836	17.92	192.25	175.167	123.221	13.571	1.219	0.82	0.976	Dolichorynchops_sp__MNA_V10046__gastroliths_dissociated__scalebar_100mm__from_RebeccaMcKean.tif	NA
MNA_V10046	Fossil	Disarticulated	Dolichorhynchops_sp	Sauropterygia	NA	NA	Rebecca McKean (St. Norbert College; Museum of Northern Arizona)	NA	Bona fide gastroliths	Fossil gastroliths	Plesiosaur gastroliths	ImageJ	mm	NA	Dolichorhynchops__MNA_V10046_G031	No	NA	Composition not analyzed	17.255	17	NA	NA	Dolichorynchops_sp__MNA_V10046__gastroliths_dissociated__scalebar_100mm__from_RebeccaMcKean.tif	Dolichorynchops_sp__MNA_V10046__gastroliths_dissociated__scalebar_100mm__from_RebeccaMcKean.tif	226.475	86.361	104.478	58.075	0.844	19.139	169.75	224.667	170.575	16.302	1.117	0.895	0.97	Dolichorynchops_sp__MNA_V10046__gastroliths_dissociated__scalebar_100mm__from_RebeccaMcKean.tif	NA
MNA_V10046	Fossil	Disarticulated	Dolichorhynchops_sp	Sauropterygia	NA	NA	Rebecca McKean (St. Norbert College; Museum of Northern Arizona)	NA	Bona fide gastroliths	Fossil gastroliths	Plesiosaur gastroliths	ImageJ	mm	NA	Dolichorhynchops__MNA_V10046_G032	No	NA	Composition not analyzed	12.322	12	NA	NA	Dolichorynchops_sp__MNA_V10046__gastroliths_dissociated__scalebar_100mm__from_RebeccaMcKean.tif	Dolichorynchops_sp__MNA_V10046__gastroliths_dissociated__scalebar_100mm__from_RebeccaMcKean.tif	110.055	59.926	112.706	38.196	0.948	12.822	122.5	237.75	141.637	11.133	1.12	0.893	0.992	Dolichorynchops_sp__MNA_V10046__gastroliths_dissociated__scalebar_100mm__from_RebeccaMcKean.tif	NA
MNA_V10046	Fossil	Disarticulated	Dolichorhynchops_sp	Sauropterygia	NA	NA	Rebecca McKean (St. Norbert College; Museum of Northern Arizona)	NA	Bona fide gastroliths	Fossil gastroliths	Plesiosaur gastroliths	ImageJ	mm	NA	Dolichorhynchops__MNA_V10046_G033	No	NA	Composition not analyzed	9.872	10	NA	NA	Dolichorynchops_sp__MNA_V10046__gastroliths_dissociated__scalebar_100mm__from_RebeccaMcKean.tif	Dolichorynchops_sp__MNA_V10046__gastroliths_dissociated__scalebar_100mm__from_RebeccaMcKean.tif	57.081	45.489	120.091	29.527	0.823	10.108	92.75	272.875	31.597	8.099	1.196	0.836	0.969	Dolichorynchops_sp__MNA_V10046__gastroliths_dissociated__scalebar_100mm__from_RebeccaMcKean.tif	NA
MNA_V10046	Fossil	Disarticulated	Dolichorhynchops_sp	Sauropterygia	NA	NA	Rebecca McKean (St. Norbert College; Museum of Northern Arizona)	NA	Bona fide gastroliths	Fossil gastroliths	Plesiosaur gastroliths	ImageJ	mm	NA	Dolichorhynchops__MNA_V10046_G034	No	NA	Composition not analyzed	11.858	12	NA	NA	Dolichorynchops_sp__MNA_V10046__gastroliths_dissociated__scalebar_100mm__from_RebeccaMcKean.tif	Dolichorynchops_sp__MNA_V10046__gastroliths_dissociated__scalebar_100mm__from_RebeccaMcKean.tif	91.37	27.849	114.479	36.081	0.882	12.282	48.167	246.917	159.671	9.289	1.251	0.799	0.993	Dolichorynchops_sp__MNA_V10046__gastroliths_dissociated__scalebar_100mm__from_RebeccaMcKean.tif	NA
MNA_V10046	Fossil	Disarticulated	Dolichorhynchops_sp	Sauropterygia	NA	NA	Rebecca McKean (St. Norbert College; Museum of Northern Arizona)	NA	Bona fide gastroliths	Fossil gastroliths	Plesiosaur gastroliths	ImageJ	mm	NA	Dolichorhynchops__MNA_V10046_G035	No	NA	Composition not analyzed	13.184	13	NA	NA	Dolichorynchops_sp__MNA_V10046__gastroliths_dissociated__scalebar_100mm__from_RebeccaMcKean.tif	Dolichorynchops_sp__MNA_V10046__gastroliths_dissociated__scalebar_100mm__from_RebeccaMcKean.tif	99.378	26.106	128.359	39.264	0.81	13.965	43.75	286.625	20.787	9.932	1.43	0.699	0.968	Dolichorynchops_sp__MNA_V10046__gastroliths_dissociated__scalebar_100mm__from_RebeccaMcKean.tif	NA
MNA_V10046	Fossil	Disarticulated	Dolichorhynchops_sp	Sauropterygia	NA	NA	Rebecca McKean (St. Norbert College; Museum of Northern Arizona)	NA	Bona fide gastroliths	Fossil gastroliths	Plesiosaur gastroliths	ImageJ	mm	NA	Dolichorhynchops__MNA_V10046_G036	No	NA	Composition not analyzed	25.599	26	NA	NA	Dolichorynchops_sp__MNA_V10046__gastroliths_dissociated__scalebar_100mm__from_RebeccaMcKean.tif	Dolichorynchops_sp__MNA_V10046__gastroliths_dissociated__scalebar_100mm__from_RebeccaMcKean.tif	445.147	45.61	142.811	78.174	0.915	26.149	87.25	289.667	111.34	22.038	1.153	0.867	0.992	Dolichorynchops_sp__MNA_V10046__gastroliths_dissociated__scalebar_100mm__from_RebeccaMcKean.tif	NA
MNA_V10046	Fossil	Disarticulated	Dolichorhynchops_sp	Sauropterygia	NA	NA	Rebecca McKean (St. Norbert College; Museum of Northern Arizona)	NA	Bona fide gastroliths	Fossil gastroliths	Plesiosaur gastroliths	ImageJ	mm	NA	Dolichorhynchops__MNA_V10046_G037	No	NA	Composition not analyzed	34.028	34	NA	NA	Dolichorynchops_sp__MNA_V10046__gastroliths_dissociated__scalebar_100mm__from_RebeccaMcKean.tif	Dolichorynchops_sp__MNA_V10046__gastroliths_dissociated__scalebar_100mm__from_RebeccaMcKean.tif	720.079	74.355	128.49	99.167	0.92	34.597	124.5	286.125	4.413	26.91	1.298	0.77	0.993	Dolichorynchops_sp__MNA_V10046__gastroliths_dissociated__scalebar_100mm__from_RebeccaMcKean.tif	NA
MNA_V10046	Fossil	Disarticulated	Dolichorhynchops_sp	Sauropterygia	NA	NA	Rebecca McKean (St. Norbert College; Museum of Northern Arizona)	NA	Bona fide gastroliths	Fossil gastroliths	Plesiosaur gastroliths	ImageJ	mm	NA	Dolichorhynchops__MNA_V10046_G038	No	NA	Composition not analyzed	13.161	13	NA	NA	Dolichorynchops_sp__MNA_V10046__gastroliths_dissociated__scalebar_100mm__from_RebeccaMcKean.tif	Dolichorynchops_sp__MNA_V10046__gastroliths_dissociated__scalebar_100mm__from_RebeccaMcKean.tif	102.458	24.834	145.714	37.362	0.922	13.322	39.812	322.812	8.681	10.41	1.158	0.864	0.982	Dolichorynchops_sp__MNA_V10046__gastroliths_dissociated__scalebar_100mm__from_RebeccaMcKean.tif	NA
MNA_V10046	Fossil	Disarticulated	Dolichorhynchops_sp	Sauropterygia	NA	NA	Rebecca McKean (St. Norbert College; Museum of Northern Arizona)	NA	Bona fide gastroliths	Fossil gastroliths	Plesiosaur gastroliths	ImageJ	mm	NA	Dolichorhynchops__MNA_V10046_G039	No	NA	Composition not analyzed	19.009	19	NA	NA	Dolichorynchops_sp__MNA_V10046__gastroliths_dissociated__scalebar_100mm__from_RebeccaMcKean.tif	Dolichorynchops_sp__MNA_V10046__gastroliths_dissociated__scalebar_100mm__from_RebeccaMcKean.tif	140.238	33.496	160.898	48.824	0.739	19.152	53.833	350.667	174.683	10.519	1.888	0.53	0.971	Dolichorynchops_sp__MNA_V10046__gastroliths_dissociated__scalebar_100mm__from_RebeccaMcKean.tif	NA
MNA_V10046	Fossil	Disarticulated	Dolichorhynchops_sp	Sauropterygia	NA	NA	Rebecca McKean (St. Norbert College; Museum of Northern Arizona)	NA	Bona fide gastroliths	Fossil gastroliths	Plesiosaur gastroliths	ImageJ	mm	NA	Dolichorhynchops__MNA_V10046_G040	No	NA	Composition not analyzed	22.119	22	NA	NA	Dolichorynchops_sp__MNA_V10046__gastroliths_dissociated__scalebar_100mm__from_RebeccaMcKean.tif	Dolichorynchops_sp__MNA_V10046__gastroliths_dissociated__scalebar_100mm__from_RebeccaMcKean.tif	304.704	64.752	158.928	64.193	0.929	22.6	134.625	374.875	69.612	17.133	1.3	0.769	0.989	Dolichorynchops_sp__MNA_V10046__gastroliths_dissociated__scalebar_100mm__from_RebeccaMcKean.tif	NA
MNA_V10046	Fossil	Disarticulated	Dolichorhynchops_sp	Sauropterygia	NA	NA	Rebecca McKean (St. Norbert College; Museum of Northern Arizona)	NA	Bona fide gastroliths	Fossil gastroliths	Plesiosaur gastroliths	ImageJ	mm	NA	Dolichorhynchops__MNA_V10046_G041	No	NA	Composition not analyzed	10.463	10	NA	NA	Dolichorynchops_sp__MNA_V10046__gastroliths_dissociated__scalebar_100mm__from_RebeccaMcKean.tif	Dolichorynchops_sp__MNA_V10046__gastroliths_dissociated__scalebar_100mm__from_RebeccaMcKean.tif	66.115	48.301	166.854	32.065	0.808	10.915	101.562	355.938	96.406	8.419	1.32	0.757	0.953	Dolichorynchops_sp__MNA_V10046__gastroliths_dissociated__scalebar_100mm__from_RebeccaMcKean.tif	NA
MNA_V10046	Fossil	Disarticulated	Dolichorhynchops_sp	Sauropterygia	NA	NA	Rebecca McKean (St. Norbert College; Museum of Northern Arizona)	NA	Bona fide gastroliths	Fossil gastroliths	Plesiosaur gastroliths	ImageJ	mm	NA	Dolichorhynchops__MNA_V10046_G042	No	NA	Composition not analyzed	22.512	23	NA	NA	Dolichorynchops_sp__MNA_V10046__gastroliths_dissociated__scalebar_100mm__from_RebeccaMcKean.tif	Dolichorynchops_sp__MNA_V10046__gastroliths_dissociated__scalebar_100mm__from_RebeccaMcKean.tif	297.518	35.491	183.259	67.125	0.83	22.497	63.5	425.5	58.871	16.161	1.271	0.787	0.986	Dolichorynchops_sp__MNA_V10046__gastroliths_dissociated__scalebar_100mm__from_RebeccaMcKean.tif	NA
MNA_V10046	Fossil	Disarticulated	Dolichorhynchops_sp	Sauropterygia	NA	NA	Rebecca McKean (St. Norbert College; Museum of Northern Arizona)	NA	Bona fide gastroliths	Fossil gastroliths	Plesiosaur gastroliths	ImageJ	mm	NA	Dolichorhynchops__MNA_V10046_G043	No	NA	Composition not analyzed	12.421	12	NA	NA	Dolichorynchops_sp__MNA_V10046__gastroliths_dissociated__scalebar_100mm__from_RebeccaMcKean.tif	Dolichorynchops_sp__MNA_V10046__gastroliths_dissociated__scalebar_100mm__from_RebeccaMcKean.tif	65.499	57.057	182.902	31.283	0.841	12.464	113.688	409.688	30.294	6.677	1.835	0.545	0.979	Dolichorynchops_sp__MNA_V10046__gastroliths_dissociated__scalebar_100mm__from_RebeccaMcKean.tif	NA
MNA_V10046	Fossil	Disarticulated	Dolichorhynchops_sp	Sauropterygia	NA	NA	Rebecca McKean (St. Norbert College; Museum of Northern Arizona)	NA	Bona fide gastroliths	Fossil gastroliths	Plesiosaur gastroliths	ImageJ	mm	NA	Dolichorhynchops__MNA_V10046_G044	No	NA	Composition not analyzed	27.381	27	NA	NA	Dolichorynchops_sp__MNA_V10046__gastroliths_dissociated__scalebar_100mm__from_RebeccaMcKean.tif	Dolichorynchops_sp__MNA_V10046__gastroliths_dissociated__scalebar_100mm__from_RebeccaMcKean.tif	317.434	45.935	205.502	69.231	0.832	27.463	90.25	426.75	109.519	15.3	1.798	0.556	0.99	Dolichorynchops_sp__MNA_V10046__gastroliths_dissociated__scalebar_100mm__from_RebeccaMcKean.tif	NA
MNA_V10046	Fossil	Disarticulated	Dolichorhynchops_sp	Sauropterygia	NA	NA	Rebecca McKean (St. Norbert College; Museum of Northern Arizona)	NA	Bona fide gastroliths	Fossil gastroliths	Plesiosaur gastroliths	ImageJ	mm	NA	Dolichorhynchops__MNA_V10046_G045	No	NA	Composition not analyzed	26.992	27	NA	NA	Dolichorynchops_sp__MNA_V10046__gastroliths_dissociated__scalebar_100mm__from_RebeccaMcKean.tif	Dolichorynchops_sp__MNA_V10046__gastroliths_dissociated__scalebar_100mm__from_RebeccaMcKean.tif	249.266	63.572	198.916	65.696	0.726	26.89	131.875	467.25	72.596	13.82	1.963	0.51	0.958	Dolichorynchops_sp__MNA_V10046__gastroliths_dissociated__scalebar_100mm__from_RebeccaMcKean.tif	NA
MNA_V10046	Fossil	Disarticulated	Dolichorhynchops_sp	Sauropterygia	NA	NA	Rebecca McKean (St. Norbert College; Museum of Northern Arizona)	NA	Bona fide gastroliths	Fossil gastroliths	Plesiosaur gastroliths	ImageJ	mm	NA	Dolichorhynchops__MNA_V10046_G046	No	NA	Composition not analyzed	13.534	14	NA	NA	Dolichorynchops_sp__MNA_V10046__gastroliths_dissociated__scalebar_100mm__from_RebeccaMcKean.tif	Dolichorynchops_sp__MNA_V10046__gastroliths_dissociated__scalebar_100mm__from_RebeccaMcKean.tif	94.861	74.095	181.161	37.669	0.84	13.611	148.375	394.5	151.409	9.626	1.402	0.713	0.947	Dolichorynchops_sp__MNA_V10046__gastroliths_dissociated__scalebar_100mm__from_RebeccaMcKean.tif	NA
MNA_V10046	Fossil	Disarticulated	Dolichorhynchops_sp	Sauropterygia	NA	NA	Rebecca McKean (St. Norbert College; Museum of Northern Arizona)	NA	Bona fide gastroliths	Fossil gastroliths	Plesiosaur gastroliths	ImageJ	mm	NA	Dolichorhynchops__MNA_V10046_G047	No	NA	Composition not analyzed	14.692	15	NA	NA	Dolichorynchops_sp__MNA_V10046__gastroliths_dissociated__scalebar_100mm__from_RebeccaMcKean.tif	Dolichorynchops_sp__MNA_V10046__gastroliths_dissociated__scalebar_100mm__from_RebeccaMcKean.tif	133.667	81.312	163.992	44.277	0.857	15.34	167.5	374.5	58.129	12.291	1.184	0.844	0.968	Dolichorynchops_sp__MNA_V10046__gastroliths_dissociated__scalebar_100mm__from_RebeccaMcKean.tif	NA
MNA_V10046	Fossil	Disarticulated	Dolichorhynchops_sp	Sauropterygia	NA	NA	Rebecca McKean (St. Norbert College; Museum of Northern Arizona)	NA	Bona fide gastroliths	Fossil gastroliths	Plesiosaur gastroliths	ImageJ	mm	NA	Dolichorhynchops__MNA_V10046_G048	No	NA	Composition not analyzed	19.856	20	NA	NA	Dolichorynchops_sp__MNA_V10046__gastroliths_dissociated__scalebar_100mm__from_RebeccaMcKean.tif	Dolichorynchops_sp__MNA_V10046__gastroliths_dissociated__scalebar_100mm__from_RebeccaMcKean.tif	251.319	91.782	146.486	60.741	0.856	20.507	179.417	331.25	37.819	15.977	1.273	0.785	0.991	Dolichorynchops_sp__MNA_V10046__gastroliths_dissociated__scalebar_100mm__from_RebeccaMcKean.tif	NA
MNA_V10046	Fossil	Disarticulated	Dolichorhynchops_sp	Sauropterygia	NA	NA	Rebecca McKean (St. Norbert College; Museum of Northern Arizona)	NA	Bona fide gastroliths	Fossil gastroliths	Plesiosaur gastroliths	ImageJ	mm	NA	Dolichorhynchops__MNA_V10046_G049	No	NA	Composition not analyzed	14.333	14	NA	NA	Dolichorynchops_sp__MNA_V10046__gastroliths_dissociated__scalebar_100mm__from_RebeccaMcKean.tif	Dolichorynchops_sp__MNA_V10046__gastroliths_dissociated__scalebar_100mm__from_RebeccaMcKean.tif	130.382	96.968	168.636	43.534	0.865	14.109	208.333	385.667	73.36	12.194	1.094	0.914	0.982	Dolichorynchops_sp__MNA_V10046__gastroliths_dissociated__scalebar_100mm__from_RebeccaMcKean.tif	NA
MNA_V10046	Fossil	Disarticulated	Dolichorhynchops_sp	Sauropterygia	NA	NA	Rebecca McKean (St. Norbert College; Museum of Northern Arizona)	NA	Bona fide gastroliths	Fossil gastroliths	Plesiosaur gastroliths	ImageJ	mm	NA	Dolichorhynchops__MNA_V10046_G050	No	NA	Composition not analyzed	11.057	11	NA	NA	Dolichorynchops_sp__MNA_V10046__gastroliths_dissociated__scalebar_100mm__from_RebeccaMcKean.tif	Dolichorynchops_sp__MNA_V10046__gastroliths_dissociated__scalebar_100mm__from_RebeccaMcKean.tif	62.625	88.324	185.689	30.092	0.869	11.177	192.062	422.188	70.922	7.421	1.471	0.68	0.992	Dolichorynchops_sp__MNA_V10046__gastroliths_dissociated__scalebar_100mm__from_RebeccaMcKean.tif	NA
MNA_V10046	Fossil	Disarticulated	Dolichorhynchops_sp	Sauropterygia	NA	NA	Rebecca McKean (St. Norbert College; Museum of Northern Arizona)	NA	Bona fide gastroliths	Fossil gastroliths	Plesiosaur gastroliths	ImageJ	mm	NA	Dolichorhynchops__MNA_V10046_G051	No	NA	Composition not analyzed	10.782	11	NA	NA	Dolichorynchops_sp__MNA_V10046__gastroliths_dissociated__scalebar_100mm__from_RebeccaMcKean.tif	Dolichorynchops_sp__MNA_V10046__gastroliths_dissociated__scalebar_100mm__from_RebeccaMcKean.tif	56.054	76.787	195.771	28.606	0.861	10.711	167.75	443.75	74.825	6.651	1.564	0.639	0.995	Dolichorynchops_sp__MNA_V10046__gastroliths_dissociated__scalebar_100mm__from_RebeccaMcKean.tif	NA
MNA_V10046	Fossil	Disarticulated	Dolichorhynchops_sp	Sauropterygia	NA	NA	Rebecca McKean (St. Norbert College; Museum of Northern Arizona)	NA	Bona fide gastroliths	Fossil gastroliths	Plesiosaur gastroliths	ImageJ	mm	NA	Dolichorhynchops__MNA_V10046_G052	No	NA	Composition not analyzed	11.642	12	NA	NA	Dolichorynchops_sp__MNA_V10046__gastroliths_dissociated__scalebar_100mm__from_RebeccaMcKean.tif	Dolichorynchops_sp__MNA_V10046__gastroliths_dissociated__scalebar_100mm__from_RebeccaMcKean.tif	80.283	86.189	202.724	34.026	0.871	11.819	184.917	434.75	114.641	8.94	1.362	0.734	0.98	Dolichorynchops_sp__MNA_V10046__gastroliths_dissociated__scalebar_100mm__from_RebeccaMcKean.tif	NA
MNA_V10046	Fossil	Disarticulated	Dolichorhynchops_sp	Sauropterygia	NA	NA	Rebecca McKean (St. Norbert College; Museum of Northern Arizona)	NA	Bona fide gastroliths	Fossil gastroliths	Plesiosaur gastroliths	ImageJ	mm	NA	Dolichorhynchops__MNA_V10046_G053	No	NA	Composition not analyzed	12.79	13	NA	NA	Dolichorynchops_sp__MNA_V10046__gastroliths_dissociated__scalebar_100mm__from_RebeccaMcKean.tif	Dolichorynchops_sp__MNA_V10046__gastroliths_dissociated__scalebar_100mm__from_RebeccaMcKean.tif	69.4	76.358	216.162	34.329	0.74	13.198	167.792	491.167	81.858	8.096	1.704	0.587	0.94	Dolichorynchops_sp__MNA_V10046__gastroliths_dissociated__scalebar_100mm__from_RebeccaMcKean.tif	NA
MNA_V10046	Fossil	Disarticulated	Dolichorhynchops_sp	Sauropterygia	NA	NA	Rebecca McKean (St. Norbert College; Museum of Northern Arizona)	NA	Bona fide gastroliths	Fossil gastroliths	Plesiosaur gastroliths	ImageJ	mm	NA	Dolichorhynchops__MNA_V10046_G054	No	NA	Composition not analyzed	18.324	18	NA	NA	Dolichorynchops_sp__MNA_V10046__gastroliths_dissociated__scalebar_100mm__from_RebeccaMcKean.tif	Dolichorynchops_sp__MNA_V10046__gastroliths_dissociated__scalebar_100mm__from_RebeccaMcKean.tif	231.608	61.884	227.449	60.886	0.785	20.644	133	480.417	94.511	14.722	1.309	0.764	0.97	Dolichorynchops_sp__MNA_V10046__gastroliths_dissociated__scalebar_100mm__from_RebeccaMcKean.tif	NA
MNA_V10046	Fossil	Disarticulated	Dolichorhynchops_sp	Sauropterygia	NA	NA	Rebecca McKean (St. Norbert College; Museum of Northern Arizona)	NA	Bona fide gastroliths	Fossil gastroliths	Plesiosaur gastroliths	ImageJ	mm	NA	Dolichorhynchops__MNA_V10046_G055	No	NA	Composition not analyzed	10.498	10	NA	NA	Dolichorynchops_sp__MNA_V10046__gastroliths_dissociated__scalebar_100mm__from_RebeccaMcKean.tif	Dolichorynchops_sp__MNA_V10046__gastroliths_dissociated__scalebar_100mm__from_RebeccaMcKean.tif	62.009	89.178	219.222	29.68	0.885	10.875	184.688	481.812	174.171	7.59	1.403	0.713	0.985	Dolichorynchops_sp__MNA_V10046__gastroliths_dissociated__scalebar_100mm__from_RebeccaMcKean.tif	NA
MNA_V10046	Fossil	Disarticulated	Dolichorhynchops_sp	Sauropterygia	NA	NA	Rebecca McKean (St. Norbert College; Museum of Northern Arizona)	NA	Bona fide gastroliths	Fossil gastroliths	Plesiosaur gastroliths	ImageJ	mm	NA	Dolichorhynchops__MNA_V10046_G056	No	NA	Composition not analyzed	22.174	22	NA	NA	Dolichorynchops_sp__MNA_V10046__gastroliths_dissociated__scalebar_100mm__from_RebeccaMcKean.tif	Dolichorynchops_sp__MNA_V10046__gastroliths_dissociated__scalebar_100mm__from_RebeccaMcKean.tif	199.988	83.877	231.272	56.684	0.782	22.127	164.625	522.562	26.04	10.913	2.051	0.488	0.974	Dolichorynchops_sp__MNA_V10046__gastroliths_dissociated__scalebar_100mm__from_RebeccaMcKean.tif	NA
MNA_V10046	Fossil	Disarticulated	Dolichorhynchops_sp	Sauropterygia	NA	NA	Rebecca McKean (St. Norbert College; Museum of Northern Arizona)	NA	Bona fide gastroliths	Fossil gastroliths	Plesiosaur gastroliths	ImageJ	mm	NA	Dolichorhynchops__MNA_V10046_G057	No	NA	Composition not analyzed	10.706	11	NA	NA	Dolichorynchops_sp__MNA_V10046__gastroliths_dissociated__scalebar_100mm__from_RebeccaMcKean.tif	Dolichorynchops_sp__MNA_V10046__gastroliths_dissociated__scalebar_100mm__from_RebeccaMcKean.tif	72.275	45.969	225.764	31.987	0.888	11.114	91.375	489.938	148.335	8.836	1.301	0.769	0.975	Dolichorynchops_sp__MNA_V10046__gastroliths_dissociated__scalebar_100mm__from_RebeccaMcKean.tif	NA
MNA_V10046	Fossil	Disarticulated	Dolichorhynchops_sp	Sauropterygia	NA	NA	Rebecca McKean (St. Norbert College; Museum of Northern Arizona)	NA	Bona fide gastroliths	Fossil gastroliths	Plesiosaur gastroliths	ImageJ	mm	NA	Dolichorhynchops__MNA_V10046_G058	No	NA	Composition not analyzed	11.594	12	NA	NA	Dolichorynchops_sp__MNA_V10046__gastroliths_dissociated__scalebar_100mm__from_RebeccaMcKean.tif	Dolichorynchops_sp__MNA_V10046__gastroliths_dissociated__scalebar_100mm__from_RebeccaMcKean.tif	57.081	41.722	238.499	29.666	0.815	11.321	82.062	518.812	133.074	6.671	1.628	0.614	0.975	Dolichorynchops_sp__MNA_V10046__gastroliths_dissociated__scalebar_100mm__from_RebeccaMcKean.tif	NA
MNA_V10046	Fossil	Disarticulated	Dolichorhynchops_sp	Sauropterygia	NA	NA	Rebecca McKean (St. Norbert College; Museum of Northern Arizona)	NA	Bona fide gastroliths	Fossil gastroliths	Plesiosaur gastroliths	ImageJ	mm	NA	Dolichorhynchops__MNA_V10046_G059	No	NA	Composition not analyzed	11.987	12	NA	NA	Dolichorynchops_sp__MNA_V10046__gastroliths_dissociated__scalebar_100mm__from_RebeccaMcKean.tif	Dolichorynchops_sp__MNA_V10046__gastroliths_dissociated__scalebar_100mm__from_RebeccaMcKean.tif	99.173	52.153	250.001	37.206	0.9	12.446	102	550.875	4.699	11.009	1.115	0.897	0.974	Dolichorynchops_sp__MNA_V10046__gastroliths_dissociated__scalebar_100mm__from_RebeccaMcKean.tif	NA
MNA_V10046	Fossil	Disarticulated	Dolichorhynchops_sp	Sauropterygia	NA	NA	Rebecca McKean (St. Norbert College; Museum of Northern Arizona)	NA	Bona fide gastroliths	Fossil gastroliths	Plesiosaur gastroliths	ImageJ	mm	NA	Dolichorhynchops__MNA_V10046_G060	No	NA	Composition not analyzed	29.142	29	NA	NA	Dolichorynchops_sp__MNA_V10046__gastroliths_dissociated__scalebar_100mm__from_RebeccaMcKean.tif	Dolichorynchops_sp__MNA_V10046__gastroliths_dissociated__scalebar_100mm__from_RebeccaMcKean.tif	433.854	69.836	258.52	79.371	0.865	29.543	147.625	537.125	105.342	19.555	1.503	0.665	0.991	Dolichorynchops_sp__MNA_V10046__gastroliths_dissociated__scalebar_100mm__from_RebeccaMcKean.tif	NA
MNA_V10046	Fossil	Disarticulated	Dolichorhynchops_sp	Sauropterygia	NA	NA	Rebecca McKean (St. Norbert College; Museum of Northern Arizona)	NA	Bona fide gastroliths	Fossil gastroliths	Plesiosaur gastroliths	ImageJ	mm	NA	Dolichorhynchops__MNA_V10046_G061	No	NA	Composition not analyzed	13.249	13	NA	NA	Dolichorynchops_sp__MNA_V10046__gastroliths_dissociated__scalebar_100mm__from_RebeccaMcKean.tif	Dolichorynchops_sp__MNA_V10046__gastroliths_dissociated__scalebar_100mm__from_RebeccaMcKean.tif	67.963	85.575	247.474	33.722	0.751	13.801	178.875	535.75	131.673	6.113	2.245	0.445	0.976	Dolichorynchops_sp__MNA_V10046__gastroliths_dissociated__scalebar_100mm__from_RebeccaMcKean.tif	NA
MNA_V10046	Fossil	Disarticulated	Dolichorhynchops_sp	Sauropterygia	NA	NA	Rebecca McKean (St. Norbert College; Museum of Northern Arizona)	NA	Bona fide gastroliths	Fossil gastroliths	Plesiosaur gastroliths	ImageJ	mm	NA	Dolichorhynchops__MNA_V10046_G062	No	NA	Composition not analyzed	17.172	17	NA	NA	Dolichorynchops_sp__MNA_V10046__gastroliths_dissociated__scalebar_100mm__from_RebeccaMcKean.tif	Dolichorynchops_sp__MNA_V10046__gastroliths_dissociated__scalebar_100mm__from_RebeccaMcKean.tif	189.311	90.214	275.459	50.53	0.932	17.203	190.833	590.167	122.085	14.024	1.229	0.814	0.998	Dolichorynchops_sp__MNA_V10046__gastroliths_dissociated__scalebar_100mm__from_RebeccaMcKean.tif	NA
MNA_V10046	Fossil	Disarticulated	Dolichorhynchops_sp	Sauropterygia	NA	NA	Rebecca McKean (St. Norbert College; Museum of Northern Arizona)	NA	Bona fide gastroliths	Fossil gastroliths	Plesiosaur gastroliths	ImageJ	mm	NA	Dolichorhynchops__MNA_V10046_G063	No	NA	Composition not analyzed	14.187	14	NA	NA	Dolichorynchops_sp__MNA_V10046__gastroliths_dissociated__scalebar_100mm__from_RebeccaMcKean.tif	Dolichorynchops_sp__MNA_V10046__gastroliths_dissociated__scalebar_100mm__from_RebeccaMcKean.tif	95.682	107.679	282.257	36.39	0.908	13.767	230.312	610.125	122.055	9.522	1.467	0.682	0.988	Dolichorynchops_sp__MNA_V10046__gastroliths_dissociated__scalebar_100mm__from_RebeccaMcKean.tif	NA
MNA_V10046	Fossil	Disarticulated	Dolichorhynchops_sp	Sauropterygia	NA	NA	Rebecca McKean (St. Norbert College; Museum of Northern Arizona)	NA	Bona fide gastroliths	Fossil gastroliths	Plesiosaur gastroliths	ImageJ	mm	NA	Dolichorhynchops__MNA_V10046_G064	No	NA	Composition not analyzed	16.304	16	NA	NA	Dolichorynchops_sp__MNA_V10046__gastroliths_dissociated__scalebar_100mm__from_RebeccaMcKean.tif	Dolichorynchops_sp__MNA_V10046__gastroliths_dissociated__scalebar_100mm__from_RebeccaMcKean.tif	128.74	111.581	264.698	43.135	0.87	15.71	236.562	569.125	132.955	10.901	1.398	0.716	0.984	Dolichorynchops_sp__MNA_V10046__gastroliths_dissociated__scalebar_100mm__from_RebeccaMcKean.tif	NA
MNA_V10046	Fossil	Disarticulated	Dolichorhynchops_sp	Sauropterygia	NA	NA	Rebecca McKean (St. Norbert College; Museum of Northern Arizona)	NA	Bona fide gastroliths	Fossil gastroliths	Plesiosaur gastroliths	ImageJ	mm	NA	Dolichorhynchops__MNA_V10046_G065	No	NA	Composition not analyzed	7.928	8	NA	NA	Dolichorynchops_sp__MNA_V10046__gastroliths_dissociated__scalebar_100mm__from_RebeccaMcKean.tif	Dolichorynchops_sp__MNA_V10046__gastroliths_dissociated__scalebar_100mm__from_RebeccaMcKean.tif	40.655	97.672	259.41	24.652	0.841	8.362	208.333	577.292	21.177	6.695	1.273	0.786	0.973	Dolichorynchops_sp__MNA_V10046__gastroliths_dissociated__scalebar_100mm__from_RebeccaMcKean.tif	NA
MNA_V10046	Fossil	Disarticulated	Dolichorhynchops_sp	Sauropterygia	NA	NA	Rebecca McKean (St. Norbert College; Museum of Northern Arizona)	NA	Bona fide gastroliths	Fossil gastroliths	Plesiosaur gastroliths	ImageJ	mm	NA	Dolichorhynchops__MNA_V10046_G066	No	NA	Composition not analyzed	17.487	17	NA	NA	Dolichorynchops_sp__MNA_V10046__gastroliths_dissociated__scalebar_100mm__from_RebeccaMcKean.tif	Dolichorynchops_sp__MNA_V10046__gastroliths_dissociated__scalebar_100mm__from_RebeccaMcKean.tif	209.433	101.756	240.819	54.264	0.894	18.361	203.875	532.25	4.866	15.113	1.134	0.882	0.977	Dolichorynchops_sp__MNA_V10046__gastroliths_dissociated__scalebar_100mm__from_RebeccaMcKean.tif	NA
MNA_V10046	Fossil	Disarticulated	Dolichorhynchops_sp	Sauropterygia	NA	NA	Rebecca McKean (St. Norbert College; Museum of Northern Arizona)	NA	Bona fide gastroliths	Fossil gastroliths	Plesiosaur gastroliths	ImageJ	mm	NA	Dolichorhynchops__MNA_V10046_G067	No	NA	Composition not analyzed	23.071	23	NA	NA	Dolichorynchops_sp__MNA_V10046__gastroliths_dissociated__scalebar_100mm__from_RebeccaMcKean.tif	Dolichorynchops_sp__MNA_V10046__gastroliths_dissociated__scalebar_100mm__from_RebeccaMcKean.tif	267.335	120.655	233.483	62.526	0.859	23.099	260.25	489.5	100.74	16.079	1.424	0.702	0.991	Dolichorynchops_sp__MNA_V10046__gastroliths_dissociated__scalebar_100mm__from_RebeccaMcKean.tif	NA
MNA_V10046	Fossil	Disarticulated	Dolichorhynchops_sp	Sauropterygia	NA	NA	Rebecca McKean (St. Norbert College; Museum of Northern Arizona)	NA	Bona fide gastroliths	Fossil gastroliths	Plesiosaur gastroliths	ImageJ	mm	NA	Dolichorhynchops__MNA_V10046_G068	No	NA	Composition not analyzed	5.912	6	NA	NA	Dolichorynchops_sp__MNA_V10046__gastroliths_dissociated__scalebar_100mm__from_RebeccaMcKean.tif	Dolichorynchops_sp__MNA_V10046__gastroliths_dissociated__scalebar_100mm__from_RebeccaMcKean.tif	16.426	112.971	252.631	15.614	0.847	6.036	242.583	558.583	5.925	3.493	1.816	0.551	1.026	Dolichorynchops_sp__MNA_V10046__gastroliths_dissociated__scalebar_100mm__from_RebeccaMcKean.tif	NA
MNA_V10046	Fossil	Disarticulated	Dolichorhynchops_sp	Sauropterygia	NA	NA	Rebecca McKean (St. Norbert College; Museum of Northern Arizona)	NA	Bona fide gastroliths	Fossil gastroliths	Plesiosaur gastroliths	ImageJ	mm	NA	Dolichorhynchops__MNA_V10046_G069	No	NA	Composition not analyzed	24.707	25	NA	NA	Dolichorynchops_sp__MNA_V10046__gastroliths_dissociated__scalebar_100mm__from_RebeccaMcKean.tif	Dolichorynchops_sp__MNA_V10046__gastroliths_dissociated__scalebar_100mm__from_RebeccaMcKean.tif	315.381	131.126	255.427	68.044	0.856	24.573	267.083	576.583	20.134	16.874	1.463	0.683	0.983	Dolichorynchops_sp__MNA_V10046__gastroliths_dissociated__scalebar_100mm__from_RebeccaMcKean.tif	NA
MNA_V10046	Fossil	Disarticulated	Dolichorhynchops_sp	Sauropterygia	NA	NA	Rebecca McKean (St. Norbert College; Museum of Northern Arizona)	NA	Bona fide gastroliths	Fossil gastroliths	Plesiosaur gastroliths	ImageJ	mm	NA	Dolichorhynchops__MNA_V10046_G070	No	NA	Composition not analyzed	11.696	12	NA	NA	Dolichorynchops_sp__MNA_V10046__gastroliths_dissociated__scalebar_100mm__from_RebeccaMcKean.tif	Dolichorynchops_sp__MNA_V10046__gastroliths_dissociated__scalebar_100mm__from_RebeccaMcKean.tif	60.161	123.172	288.259	30.258	0.826	11.917	259.562	632.625	158.679	6.416	1.857	0.539	0.988	Dolichorynchops_sp__MNA_V10046__gastroliths_dissociated__scalebar_100mm__from_RebeccaMcKean.tif	NA
MNA_V10046	Fossil	Disarticulated	Dolichorhynchops_sp	Sauropterygia	NA	NA	Rebecca McKean (St. Norbert College; Museum of Northern Arizona)	NA	Bona fide gastroliths	Fossil gastroliths	Plesiosaur gastroliths	ImageJ	mm	NA	Dolichorhynchops__MNA_V10046_G071	No	NA	Composition not analyzed	3.14	3	NA	NA	Dolichorynchops_sp__MNA_V10046__gastroliths_dissociated__scalebar_100mm__from_RebeccaMcKean.tif	Dolichorynchops_sp__MNA_V10046__gastroliths_dissociated__scalebar_100mm__from_RebeccaMcKean.tif	4.517	135.671	281.455	8.847	0.725	3.209	296.417	618.792	153.435	1.941	1.657	0.603	0.957	Dolichorynchops_sp__MNA_V10046__gastroliths_dissociated__scalebar_100mm__from_RebeccaMcKean.tif	NA
MNA_V10046	Fossil	Disarticulated	Dolichorhynchops_sp	Sauropterygia	NA	NA	Rebecca McKean (St. Norbert College; Museum of Northern Arizona)	NA	Bona fide gastroliths	Fossil gastroliths	Plesiosaur gastroliths	ImageJ	mm	NA	Dolichorhynchops__MNA_V10046_G072	No	NA	Composition not analyzed	9.677	10	NA	NA	Dolichorynchops_sp__MNA_V10046__gastroliths_dissociated__scalebar_100mm__from_RebeccaMcKean.tif	Dolichorynchops_sp__MNA_V10046__gastroliths_dissociated__scalebar_100mm__from_RebeccaMcKean.tif	66.115	103.404	223.225	29.735	0.94	9.639	225.458	502.875	79.504	8.935	1.064	0.94	0.98	Dolichorynchops_sp__MNA_V10046__gastroliths_dissociated__scalebar_100mm__from_RebeccaMcKean.tif	NA
MNA_V10046	Fossil	Disarticulated	Dolichorhynchops_sp	Sauropterygia	NA	NA	Rebecca McKean (St. Norbert College; Museum of Northern Arizona)	NA	Bona fide gastroliths	Fossil gastroliths	Plesiosaur gastroliths	ImageJ	mm	NA	Dolichorhynchops__MNA_V10046_G073	No	NA	Composition not analyzed	14.646	15	NA	NA	Dolichorynchops_sp__MNA_V10046__gastroliths_dissociated__scalebar_100mm__from_RebeccaMcKean.tif	Dolichorynchops_sp__MNA_V10046__gastroliths_dissociated__scalebar_100mm__from_RebeccaMcKean.tif	95.887	129.48	274.231	40.766	0.725	14.718	273.458	617.667	43.337	9.564	1.659	0.603	0.914	Dolichorynchops_sp__MNA_V10046__gastroliths_dissociated__scalebar_100mm__from_RebeccaMcKean.tif	NA
MNA_V10046	Fossil	Disarticulated	Dolichorhynchops_sp	Sauropterygia	NA	NA	Rebecca McKean (St. Norbert College; Museum of Northern Arizona)	NA	Bona fide gastroliths	Fossil gastroliths	Plesiosaur gastroliths	ImageJ	mm	NA	Dolichorhynchops__MNA_V10046_G074	No	NA	Composition not analyzed	15.067	15	NA	NA	Dolichorynchops_sp__MNA_V10046__gastroliths_dissociated__scalebar_100mm__from_RebeccaMcKean.tif	Dolichorynchops_sp__MNA_V10046__gastroliths_dissociated__scalebar_100mm__from_RebeccaMcKean.tif	118.063	140.259	291.181	40.767	0.893	15.132	297.562	654.688	49.783	9.839	1.524	0.656	0.983	Dolichorynchops_sp__MNA_V10046__gastroliths_dissociated__scalebar_100mm__from_RebeccaMcKean.tif	NA
MNA_V10046	Fossil	Disarticulated	Dolichorhynchops_sp	Sauropterygia	NA	NA	Rebecca McKean (St. Norbert College; Museum of Northern Arizona)	NA	Bona fide gastroliths	Fossil gastroliths	Plesiosaur gastroliths	ImageJ	mm	NA	Dolichorhynchops__MNA_V10046_G075	No	NA	Composition not analyzed	18.401	18	NA	NA	Dolichorynchops_sp__MNA_V10046__gastroliths_dissociated__scalebar_100mm__from_RebeccaMcKean.tif	Dolichorynchops_sp__MNA_V10046__gastroliths_dissociated__scalebar_100mm__from_RebeccaMcKean.tif	186.847	149.341	276.213	50.388	0.925	18.377	316.375	594.188	132.814	13.224	1.406	0.711	0.996	Dolichorynchops_sp__MNA_V10046__gastroliths_dissociated__scalebar_100mm__from_RebeccaMcKean.tif	NA
MNA_V10046	Fossil	Disarticulated	Dolichorhynchops_sp	Sauropterygia	NA	NA	Rebecca McKean (St. Norbert College; Museum of Northern Arizona)	NA	Bona fide gastroliths	Fossil gastroliths	Plesiosaur gastroliths	ImageJ	mm	NA	Dolichorhynchops__MNA_V10046_G076	No	NA	Composition not analyzed	8.081	8	NA	NA	Dolichorynchops_sp__MNA_V10046__gastroliths_dissociated__scalebar_100mm__from_RebeccaMcKean.tif	Dolichorynchops_sp__MNA_V10046__gastroliths_dissociated__scalebar_100mm__from_RebeccaMcKean.tif	30.594	159.184	291.37	21.505	0.831	7.94	343.417	644.25	4.911	5.249	1.498	0.667	0.993	Dolichorynchops_sp__MNA_V10046__gastroliths_dissociated__scalebar_100mm__from_RebeccaMcKean.tif	NA
MNA_V10046	Fossil	Disarticulated	Dolichorhynchops_sp	Sauropterygia	NA	NA	Rebecca McKean (St. Norbert College; Museum of Northern Arizona)	NA	Bona fide gastroliths	Fossil gastroliths	Plesiosaur gastroliths	ImageJ	mm	NA	Dolichorhynchops__MNA_V10046_G077	No	NA	Composition not analyzed	13.373	13	NA	NA	Dolichorynchops_sp__MNA_V10046__gastroliths_dissociated__scalebar_100mm__from_RebeccaMcKean.tif	Dolichorynchops_sp__MNA_V10046__gastroliths_dissociated__scalebar_100mm__from_RebeccaMcKean.tif	90.344	177.392	290.939	37.463	0.809	13.802	376.062	639.438	171.504	9.622	1.311	0.763	0.947	Dolichorynchops_sp__MNA_V10046__gastroliths_dissociated__scalebar_100mm__from_RebeccaMcKean.tif	NA
MNA_V10046	Fossil	Disarticulated	Dolichorhynchops_sp	Sauropterygia	NA	NA	Rebecca McKean (St. Norbert College; Museum of Northern Arizona)	NA	Bona fide gastroliths	Fossil gastroliths	Plesiosaur gastroliths	ImageJ	mm	NA	Dolichorhynchops__MNA_V10046_G078	No	NA	Composition not analyzed	8.766	9	NA	NA	Dolichorynchops_sp__MNA_V10046__gastroliths_dissociated__scalebar_100mm__from_RebeccaMcKean.tif	Dolichorynchops_sp__MNA_V10046__gastroliths_dissociated__scalebar_100mm__from_RebeccaMcKean.tif	40.86	166.343	279.004	24.286	0.871	9.153	359.5	623.75	51.617	6.128	1.502	0.666	0.98	Dolichorynchops_sp__MNA_V10046__gastroliths_dissociated__scalebar_100mm__from_RebeccaMcKean.tif	NA
MNA_V10046	Fossil	Disarticulated	Dolichorhynchops_sp	Sauropterygia	NA	NA	Rebecca McKean (St. Norbert College; Museum of Northern Arizona)	NA	Bona fide gastroliths	Fossil gastroliths	Plesiosaur gastroliths	ImageJ	mm	NA	Dolichorhynchops__MNA_V10046_G079	No	NA	Composition not analyzed	10.904	11	NA	NA	Dolichorynchops_sp__MNA_V10046__gastroliths_dissociated__scalebar_100mm__from_RebeccaMcKean.tif	Dolichorynchops_sp__MNA_V10046__gastroliths_dissociated__scalebar_100mm__from_RebeccaMcKean.tif	62.83	182.974	278.835	33.582	0.7	11.374	391.167	619.5	41.096	8.402	1.363	0.733	0.933	Dolichorynchops_sp__MNA_V10046__gastroliths_dissociated__scalebar_100mm__from_RebeccaMcKean.tif	NA
MNA_V10046	Fossil	Disarticulated	Dolichorhynchops_sp	Sauropterygia	NA	NA	Rebecca McKean (St. Norbert College; Museum of Northern Arizona)	NA	Bona fide gastroliths	Fossil gastroliths	Plesiosaur gastroliths	ImageJ	mm	NA	Dolichorhynchops__MNA_V10046_G080	No	NA	Composition not analyzed	23.081	23	NA	NA	Dolichorynchops_sp__MNA_V10046__gastroliths_dissociated__scalebar_100mm__from_RebeccaMcKean.tif	Dolichorynchops_sp__MNA_V10046__gastroliths_dissociated__scalebar_100mm__from_RebeccaMcKean.tif	302.24	174.712	261.821	67.68	0.829	22.482	364.667	593.333	39.411	17.84	1.173	0.853	0.979	Dolichorynchops_sp__MNA_V10046__gastroliths_dissociated__scalebar_100mm__from_RebeccaMcKean.tif	NA
MNA_V10046	Fossil	Disarticulated	Dolichorhynchops_sp	Sauropterygia	NA	NA	Rebecca McKean (St. Norbert College; Museum of Northern Arizona)	NA	Bona fide gastroliths	Fossil gastroliths	Plesiosaur gastroliths	ImageJ	mm	NA	Dolichorhynchops__MNA_V10046_G081	No	NA	Composition not analyzed	5.056	5	NA	NA	Dolichorynchops_sp__MNA_V10046__gastroliths_dissociated__scalebar_100mm__from_RebeccaMcKean.tif	Dolichorynchops_sp__MNA_V10046__gastroliths_dissociated__scalebar_100mm__from_RebeccaMcKean.tif	12.114	159.736	273.878	13.637	0.819	5.139	351.5	599.062	105.338	3.041	1.769	0.565	0.967	Dolichorynchops_sp__MNA_V10046__gastroliths_dissociated__scalebar_100mm__from_RebeccaMcKean.tif	NA
MNA_V10046	Fossil	Disarticulated	Dolichorhynchops_sp	Sauropterygia	NA	NA	Rebecca McKean (St. Norbert College; Museum of Northern Arizona)	NA	Bona fide gastroliths	Fossil gastroliths	Plesiosaur gastroliths	ImageJ	mm	NA	Dolichorhynchops__MNA_V10046_G082	No	NA	Composition not analyzed	5.971	6	NA	NA	Dolichorynchops_sp__MNA_V10046__gastroliths_dissociated__scalebar_100mm__from_RebeccaMcKean.tif	Dolichorynchops_sp__MNA_V10046__gastroliths_dissociated__scalebar_100mm__from_RebeccaMcKean.tif	17.658	154.512	266.514	16.685	0.797	6.235	336.917	582.125	134.387	3.825	1.637	0.611	0.966	Dolichorynchops_sp__MNA_V10046__gastroliths_dissociated__scalebar_100mm__from_RebeccaMcKean.tif	NA
MNA_V10046	Fossil	Disarticulated	Dolichorhynchops_sp	Sauropterygia	NA	NA	Rebecca McKean (St. Norbert College; Museum of Northern Arizona)	NA	Bona fide gastroliths	Fossil gastroliths	Plesiosaur gastroliths	ImageJ	mm	NA	Dolichorhynchops__MNA_V10046_G083	No	NA	Composition not analyzed	8.511	9	NA	NA	Dolichorynchops_sp__MNA_V10046__gastroliths_dissociated__scalebar_100mm__from_RebeccaMcKean.tif	Dolichorynchops_sp__MNA_V10046__gastroliths_dissociated__scalebar_100mm__from_RebeccaMcKean.tif	35.316	154.043	256.911	23.37	0.813	8.639	330.812	565.75	156.629	5.569	1.504	0.665	0.966	Dolichorynchops_sp__MNA_V10046__gastroliths_dissociated__scalebar_100mm__from_RebeccaMcKean.tif	NA
MNA_V10046	Fossil	Disarticulated	Dolichorhynchops_sp	Sauropterygia	NA	NA	Rebecca McKean (St. Norbert College; Museum of Northern Arizona)	NA	Bona fide gastroliths	Fossil gastroliths	Plesiosaur gastroliths	ImageJ	mm	NA	Dolichorhynchops__MNA_V10046_G084	No	NA	Composition not analyzed	4.652	5	NA	NA	Dolichorynchops_sp__MNA_V10046__gastroliths_dissociated__scalebar_100mm__from_RebeccaMcKean.tif	Dolichorynchops_sp__MNA_V10046__gastroliths_dissociated__scalebar_100mm__from_RebeccaMcKean.tif	13.141	145.093	264.047	13.225	0.944	4.725	315.375	585.031	23.492	3.452	1.326	0.754	1.024	Dolichorynchops_sp__MNA_V10046__gastroliths_dissociated__scalebar_100mm__from_RebeccaMcKean.tif	NA
MNA_V10046	Fossil	Disarticulated	Dolichorhynchops_sp	Sauropterygia	NA	NA	Rebecca McKean (St. Norbert College; Museum of Northern Arizona)	NA	Bona fide gastroliths	Fossil gastroliths	Plesiosaur gastroliths	ImageJ	mm	NA	Dolichorhynchops__MNA_V10046_G085	No	NA	Composition not analyzed	9.095	9	NA	NA	Dolichorynchops_sp__MNA_V10046__gastroliths_dissociated__scalebar_100mm__from_RebeccaMcKean.tif	Dolichorynchops_sp__MNA_V10046__gastroliths_dissociated__scalebar_100mm__from_RebeccaMcKean.tif	42.913	136.69	241.992	24.772	0.879	9.323	296.812	524.875	115.553	6.161	1.491	0.671	1.022	Dolichorynchops_sp__MNA_V10046__gastroliths_dissociated__scalebar_100mm__from_RebeccaMcKean.tif	NA
MNA_V10046	Fossil	Disarticulated	Dolichorhynchops_sp	Sauropterygia	NA	NA	Rebecca McKean (St. Norbert College; Museum of Northern Arizona)	NA	Bona fide gastroliths	Fossil gastroliths	Plesiosaur gastroliths	ImageJ	mm	NA	Dolichorhynchops__MNA_V10046_G086	No	NA	Composition not analyzed	16.136	16	NA	NA	Dolichorynchops_sp__MNA_V10046__gastroliths_dissociated__scalebar_100mm__from_RebeccaMcKean.tif	Dolichorynchops_sp__MNA_V10046__gastroliths_dissociated__scalebar_100mm__from_RebeccaMcKean.tif	100.405	154.702	244.064	41.995	0.715	16.367	325.583	546.417	31.893	8.139	1.931	0.518	0.987	Dolichorynchops_sp__MNA_V10046__gastroliths_dissociated__scalebar_100mm__from_RebeccaMcKean.tif	NA
MNA_V10046	Fossil	Disarticulated	Dolichorhynchops_sp	Sauropterygia	NA	NA	Rebecca McKean (St. Norbert College; Museum of Northern Arizona)	NA	Bona fide gastroliths	Fossil gastroliths	Plesiosaur gastroliths	ImageJ	mm	NA	Dolichorhynchops__MNA_V10046_G087	No	NA	Composition not analyzed	11.592	12	NA	NA	Dolichorynchops_sp__MNA_V10046__gastroliths_dissociated__scalebar_100mm__from_RebeccaMcKean.tif	Dolichorynchops_sp__MNA_V10046__gastroliths_dissociated__scalebar_100mm__from_RebeccaMcKean.tif	67.758	132.113	224.294	35.718	0.667	12.555	284.083	481.417	133.294	8.071	1.655	0.604	0.934	Dolichorynchops_sp__MNA_V10046__gastroliths_dissociated__scalebar_100mm__from_RebeccaMcKean.tif	NA
MNA_V10046	Fossil	Disarticulated	Dolichorhynchops_sp	Sauropterygia	NA	NA	Rebecca McKean (St. Norbert College; Museum of Northern Arizona)	NA	Bona fide gastroliths	Fossil gastroliths	Plesiosaur gastroliths	ImageJ	mm	NA	Dolichorhynchops__MNA_V10046_G088	No	NA	Composition not analyzed	7.991	8	NA	NA	Dolichorynchops_sp__MNA_V10046__gastroliths_dissociated__scalebar_100mm__from_RebeccaMcKean.tif	Dolichorynchops_sp__MNA_V10046__gastroliths_dissociated__scalebar_100mm__from_RebeccaMcKean.tif	43.119	142.194	233.88	25.276	0.848	8.474	303.875	517.5	19.525	7.457	1.102	0.908	0.963	Dolichorynchops_sp__MNA_V10046__gastroliths_dissociated__scalebar_100mm__from_RebeccaMcKean.tif	NA
MNA_V10046	Fossil	Disarticulated	Dolichorhynchops_sp	Sauropterygia	NA	NA	Rebecca McKean (St. Norbert College; Museum of Northern Arizona)	NA	Bona fide gastroliths	Fossil gastroliths	Plesiosaur gastroliths	ImageJ	mm	NA	Dolichorhynchops__MNA_V10046_G089	No	NA	Composition not analyzed	9.572	10	NA	NA	Dolichorynchops_sp__MNA_V10046__gastroliths_dissociated__scalebar_100mm__from_RebeccaMcKean.tif	Dolichorynchops_sp__MNA_V10046__gastroliths_dissociated__scalebar_100mm__from_RebeccaMcKean.tif	49.073	153.519	230.947	26.712	0.864	9.877	333.812	520.188	66.154	6.429	1.482	0.675	0.97	Dolichorynchops_sp__MNA_V10046__gastroliths_dissociated__scalebar_100mm__from_RebeccaMcKean.tif	NA
MNA_V10046	Fossil	Disarticulated	Dolichorhynchops_sp	Sauropterygia	NA	NA	Rebecca McKean (St. Norbert College; Museum of Northern Arizona)	NA	Bona fide gastroliths	Fossil gastroliths	Plesiosaur gastroliths	ImageJ	mm	NA	Dolichorhynchops__MNA_V10046_G090	No	NA	Composition not analyzed	16.344	16	NA	NA	Dolichorynchops_sp__MNA_V10046__gastroliths_dissociated__scalebar_100mm__from_RebeccaMcKean.tif	Dolichorynchops_sp__MNA_V10046__gastroliths_dissociated__scalebar_100mm__from_RebeccaMcKean.tif	148.451	168.821	231.664	46.62	0.858	16.801	355.583	502.917	147.203	11.476	1.439	0.695	0.982	Dolichorynchops_sp__MNA_V10046__gastroliths_dissociated__scalebar_100mm__from_RebeccaMcKean.tif	NA
MNA_V10046	Fossil	Disarticulated	Dolichorhynchops_sp	Sauropterygia	NA	NA	Rebecca McKean (St. Norbert College; Museum of Northern Arizona)	NA	Bona fide gastroliths	Fossil gastroliths	Plesiosaur gastroliths	ImageJ	mm	NA	Dolichorhynchops__MNA_V10046_G091	No	NA	Composition not analyzed	8.432	8	NA	NA	Dolichorynchops_sp__MNA_V10046__gastroliths_dissociated__scalebar_100mm__from_RebeccaMcKean.tif	Dolichorynchops_sp__MNA_V10046__gastroliths_dissociated__scalebar_100mm__from_RebeccaMcKean.tif	137.569	143.749	210.134	47.372	0.77	17.594	303.5	478.417	54.434	10.22	1.685	0.594	0.975	Dolichorynchops_sp__MNA_V10046__gastroliths_dissociated__scalebar_100mm__from_RebeccaMcKean.tif	NA
MNA_V10046	Fossil	Disarticulated	Dolichorhynchops_sp	Sauropterygia	NA	NA	Rebecca McKean (St. Norbert College; Museum of Northern Arizona)	NA	Bona fide gastroliths	Fossil gastroliths	Plesiosaur gastroliths	ImageJ	mm	NA	Dolichorhynchops__MNA_V10046_G092	No	NA	Composition not analyzed	17.58	18	NA	NA	Dolichorynchops_sp__MNA_V10046__gastroliths_dissociated__scalebar_100mm__from_RebeccaMcKean.tif	Dolichorynchops_sp__MNA_V10046__gastroliths_dissociated__scalebar_100mm__from_RebeccaMcKean.tif	37.985	144.983	221.635	22.506	0.942	8.156	312.438	494.625	36.671	6.344	1.254	0.797	0.989	Dolichorynchops_sp__MNA_V10046__gastroliths_dissociated__scalebar_100mm__from_RebeccaMcKean.tif	NA
MNA_V10046	Fossil	Disarticulated	Dolichorhynchops_sp	Sauropterygia	NA	NA	Rebecca McKean (St. Norbert College; Museum of Northern Arizona)	NA	Bona fide gastroliths	Fossil gastroliths	Plesiosaur gastroliths	ImageJ	mm	NA	Dolichorhynchops__MNA_V10046_G093	No	NA	Composition not analyzed	8.483	8	NA	NA	Dolichorynchops_sp__MNA_V10046__gastroliths_dissociated__scalebar_100mm__from_RebeccaMcKean.tif	Dolichorynchops_sp__MNA_V10046__gastroliths_dissociated__scalebar_100mm__from_RebeccaMcKean.tif	127.302	103.297	206.685	43.782	0.835	15.018	212.167	453.083	3.46	11.587	1.268	0.789	0.989	Dolichorynchops_sp__MNA_V10046__gastroliths_dissociated__scalebar_100mm__from_RebeccaMcKean.tif	NA
MNA_V10046	Fossil	Disarticulated	Dolichorhynchops_sp	Sauropterygia	NA	NA	Rebecca McKean (St. Norbert College; Museum of Northern Arizona)	NA	Bona fide gastroliths	Fossil gastroliths	Plesiosaur gastroliths	ImageJ	mm	NA	Dolichorhynchops__MNA_V10046_G094	No	NA	Composition not analyzed	14.01	14	NA	NA	Dolichorynchops_sp__MNA_V10046__gastroliths_dissociated__scalebar_100mm__from_RebeccaMcKean.tif	Dolichorynchops_sp__MNA_V10046__gastroliths_dissociated__scalebar_100mm__from_RebeccaMcKean.tif	17.658	112.534	215.642	15.49	0.925	5.626	245.312	481.5	61.758	4.18	1.435	0.697	1	Dolichorynchops_sp__MNA_V10046__gastroliths_dissociated__scalebar_100mm__from_RebeccaMcKean.tif	NA
MNA_V10046	Fossil	Disarticulated	Dolichorhynchops_sp	Sauropterygia	NA	NA	Rebecca McKean (St. Norbert College; Museum of Northern Arizona)	NA	Bona fide gastroliths	Fossil gastroliths	Plesiosaur gastroliths	ImageJ	mm	NA	Dolichorhynchops__MNA_V10046_G095	No	NA	Composition not analyzed	5.102	5	NA	NA	Dolichorynchops_sp__MNA_V10046__gastroliths_dissociated__scalebar_100mm__from_RebeccaMcKean.tif	Dolichorynchops_sp__MNA_V10046__gastroliths_dissociated__scalebar_100mm__from_RebeccaMcKean.tif	42.913	121.446	211.541	25.711	0.816	10.341	263.875	456.25	114.6	5.649	1.781	0.561	0.952	Dolichorynchops_sp__MNA_V10046__gastroliths_dissociated__scalebar_100mm__from_RebeccaMcKean.tif	NA
MNA_V10046	Fossil	Disarticulated	Dolichorhynchops_sp	Sauropterygia	NA	NA	Rebecca McKean (St. Norbert College; Museum of Northern Arizona)	NA	Bona fide gastroliths	Fossil gastroliths	Plesiosaur gastroliths	ImageJ	mm	NA	Dolichorhynchops__MNA_V10046_G096	No	NA	Composition not analyzed	10.413	10	NA	NA	Dolichorynchops_sp__MNA_V10046__gastroliths_dissociated__scalebar_100mm__from_RebeccaMcKean.tif	Dolichorynchops_sp__MNA_V10046__gastroliths_dissociated__scalebar_100mm__from_RebeccaMcKean.tif	41.681	132.663	208.025	24.148	0.898	8.432	282.875	457.75	170.917	6.855	1.127	0.888	0.981	Dolichorynchops_sp__MNA_V10046__gastroliths_dissociated__scalebar_100mm__from_RebeccaMcKean.tif	NA
MNA_V10046	Fossil	Disarticulated	Dolichorhynchops_sp	Sauropterygia	NA	NA	Rebecca McKean (St. Norbert College; Museum of Northern Arizona)	NA	Bona fide gastroliths	Fossil gastroliths	Plesiosaur gastroliths	ImageJ	mm	NA	Dolichorhynchops__MNA_V10046_G097	No	NA	Composition not analyzed	8.254	8	NA	NA	Dolichorynchops_sp__MNA_V10046__gastroliths_dissociated__scalebar_100mm__from_RebeccaMcKean.tif	Dolichorynchops_sp__MNA_V10046__gastroliths_dissociated__scalebar_100mm__from_RebeccaMcKean.tif	43.734	132.653	208.139	24.814	0.893	8.426	282.625	457.5	164.002	6.729	1.161	0.862	0.968	Dolichorynchops_sp__MNA_V10046__gastroliths_dissociated__scalebar_100mm__from_RebeccaMcKean.tif	NA
MNA_V10046	Fossil	Disarticulated	Dolichorhynchops_sp	Sauropterygia	NA	NA	Rebecca McKean (St. Norbert College; Museum of Northern Arizona)	NA	Bona fide gastroliths	Fossil gastroliths	Plesiosaur gastroliths	ImageJ	mm	NA	Dolichorhynchops__MNA_V10046_G098	No	NA	Composition not analyzed	34.076	34	NA	NA	Dolichorynchops_sp__MNA_V10046__gastroliths_dissociated__scalebar_100mm__from_RebeccaMcKean.tif	Dolichorynchops_sp__MNA_V10046__gastroliths_dissociated__scalebar_100mm__from_RebeccaMcKean.tif	603.043	124.002	189.734	93.319	0.87	34.72	234	423.75	7.311	22.087	1.545	0.647	0.986	Dolichorynchops_sp__MNA_V10046__gastroliths_dissociated__scalebar_100mm__from_RebeccaMcKean.tif	NA
MNA_V10046	Fossil	Disarticulated	Dolichorhynchops_sp	Sauropterygia	NA	NA	Rebecca McKean (St. Norbert College; Museum of Northern Arizona)	NA	Bona fide gastroliths	Fossil gastroliths	Plesiosaur gastroliths	ImageJ	mm	NA	Dolichorhynchops__MNA_V10046_G099	No	NA	Composition not analyzed	13.71	14	NA	NA	Dolichorynchops_sp__MNA_V10046__gastroliths_dissociated__scalebar_100mm__from_RebeccaMcKean.tif	Dolichorynchops_sp__MNA_V10046__gastroliths_dissociated__scalebar_100mm__from_RebeccaMcKean.tif	113.956	149.002	196.446	41.879	0.817	15.619	310.875	433.875	173.545	10.231	1.443	0.693	0.972	Dolichorynchops_sp__MNA_V10046__gastroliths_dissociated__scalebar_100mm__from_RebeccaMcKean.tif	NA
MNA_V10046	Fossil	Disarticulated	Dolichorhynchops_sp	Sauropterygia	NA	NA	Rebecca McKean (St. Norbert College; Museum of Northern Arizona)	NA	Bona fide gastroliths	Fossil gastroliths	Plesiosaur gastroliths	ImageJ	mm	NA	Dolichorhynchops__MNA_V10046_G100	No	NA	Composition not analyzed	8.4	8	NA	NA	Dolichorynchops_sp__MNA_V10046__gastroliths_dissociated__scalebar_100mm__from_RebeccaMcKean.tif	Dolichorynchops_sp__MNA_V10046__gastroliths_dissociated__scalebar_100mm__from_RebeccaMcKean.tif	34.495	98.313	190.619	22.147	0.884	7.846	214	411.875	107.65	5.607	1.36	0.735	0.985	Dolichorynchops_sp__MNA_V10046__gastroliths_dissociated__scalebar_100mm__from_RebeccaMcKean.tif	NA
MNA_V10046	Fossil	Disarticulated	Dolichorhynchops_sp	Sauropterygia	NA	NA	Rebecca McKean (St. Norbert College; Museum of Northern Arizona)	NA	Bona fide gastroliths	Fossil gastroliths	Plesiosaur gastroliths	ImageJ	mm	NA	Dolichorhynchops__MNA_V10046_G101	No	NA	Composition not analyzed	10.677	11	NA	NA	Dolichorynchops_sp__MNA_V10046__gastroliths_dissociated__scalebar_100mm__from_RebeccaMcKean.tif	Dolichorynchops_sp__MNA_V10046__gastroliths_dissociated__scalebar_100mm__from_RebeccaMcKean.tif	69.4	107.725	178.619	31.694	0.868	10.63	226.333	391.5	162.852	8.609	1.234	0.81	1.006	Dolichorynchops_sp__MNA_V10046__gastroliths_dissociated__scalebar_100mm__from_RebeccaMcKean.tif	NA
MNA_V10046	Fossil	Disarticulated	Dolichorhynchops_sp	Sauropterygia	NA	NA	Rebecca McKean (St. Norbert College; Museum of Northern Arizona)	NA	Bona fide gastroliths	Fossil gastroliths	Plesiosaur gastroliths	ImageJ	mm	NA	Dolichorhynchops__MNA_V10046_G102	No	NA	Composition not analyzed	8.5	9	NA	NA	Dolichorynchops_sp__MNA_V10046__gastroliths_dissociated__scalebar_100mm__from_RebeccaMcKean.tif	Dolichorynchops_sp__MNA_V10046__gastroliths_dissociated__scalebar_100mm__from_RebeccaMcKean.tif	43.324	108.338	169.046	24.247	0.926	8.289	232.875	366.125	141.799	7.101	1.151	0.869	0.995	Dolichorynchops_sp__MNA_V10046__gastroliths_dissociated__scalebar_100mm__from_RebeccaMcKean.tif	NA
MNA_V10046	Fossil	Disarticulated	Dolichorhynchops_sp	Sauropterygia	NA	NA	Rebecca McKean (St. Norbert College; Museum of Northern Arizona)	NA	Bona fide gastroliths	Fossil gastroliths	Plesiosaur gastroliths	ImageJ	mm	NA	Dolichorhynchops__MNA_V10046_G103	No	NA	Composition not analyzed	12.132	12	NA	NA	Dolichorynchops_sp__MNA_V10046__gastroliths_dissociated__scalebar_100mm__from_RebeccaMcKean.tif	Dolichorynchops_sp__MNA_V10046__gastroliths_dissociated__scalebar_100mm__from_RebeccaMcKean.tif	62.009	120.959	171.694	31.151	0.803	11.774	254.875	381.625	5.244	6.974	1.703	0.587	0.934	Dolichorynchops_sp__MNA_V10046__gastroliths_dissociated__scalebar_100mm__from_RebeccaMcKean.tif	NA
MNA_V10046	Fossil	Disarticulated	Dolichorhynchops_sp	Sauropterygia	NA	NA	Rebecca McKean (St. Norbert College; Museum of Northern Arizona)	NA	Bona fide gastroliths	Fossil gastroliths	Plesiosaur gastroliths	ImageJ	mm	NA	Dolichorhynchops__MNA_V10046_G104	No	NA	Composition not analyzed	13.327	13	NA	NA	Dolichorynchops_sp__MNA_V10046__gastroliths_dissociated__scalebar_100mm__from_RebeccaMcKean.tif	Dolichorynchops_sp__MNA_V10046__gastroliths_dissociated__scalebar_100mm__from_RebeccaMcKean.tif	88.085	112.943	156.197	37.512	0.787	13.092	236.167	338.333	164.441	8.923	1.452	0.689	0.987	Dolichorynchops_sp__MNA_V10046__gastroliths_dissociated__scalebar_100mm__from_RebeccaMcKean.tif	NA
MNA_V10046	Fossil	Disarticulated	Dolichorhynchops_sp	Sauropterygia	NA	NA	Rebecca McKean (St. Norbert College; Museum of Northern Arizona)	NA	Bona fide gastroliths	Fossil gastroliths	Plesiosaur gastroliths	ImageJ	mm	NA	Dolichorhynchops__MNA_V10046_G105	No	NA	Composition not analyzed	10.44	10	NA	NA	Dolichorynchops_sp__MNA_V10046__gastroliths_dissociated__scalebar_100mm__from_RebeccaMcKean.tif	Dolichorynchops_sp__MNA_V10046__gastroliths_dissociated__scalebar_100mm__from_RebeccaMcKean.tif	19.917	127.673	149.479	17.346	0.832	6.095	275.167	331.333	16.189	4.159	1.467	0.682	0.99	Dolichorynchops_sp__MNA_V10046__gastroliths_dissociated__scalebar_100mm__from_RebeccaMcKean.tif	NA
MNA_V10046	Fossil	Disarticulated	Dolichorhynchops_sp	Sauropterygia	NA	NA	Rebecca McKean (St. Norbert College; Museum of Northern Arizona)	NA	Bona fide gastroliths	Fossil gastroliths	Plesiosaur gastroliths	ImageJ	mm	NA	Dolichorhynchops__MNA_V10046_G106	No	NA	Composition not analyzed	10.777	11	NA	NA	Dolichorynchops_sp__MNA_V10046__gastroliths_dissociated__scalebar_100mm__from_RebeccaMcKean.tif	Dolichorynchops_sp__MNA_V10046__gastroliths_dissociated__scalebar_100mm__from_RebeccaMcKean.tif	62.83	111.424	143.047	30.502	0.849	10.002	235.5	314.833	171.533	8.409	1.136	0.88	0.992	Dolichorynchops_sp__MNA_V10046__gastroliths_dissociated__scalebar_100mm__from_RebeccaMcKean.tif	NA
MNA_V10046	Fossil	Disarticulated	Dolichorhynchops_sp	Sauropterygia	NA	NA	Rebecca McKean (St. Norbert College; Museum of Northern Arizona)	NA	Bona fide gastroliths	Fossil gastroliths	Plesiosaur gastroliths	ImageJ	mm	NA	Dolichorhynchops__MNA_V10046_G107	No	NA	Composition not analyzed	13.354	13	NA	NA	Dolichorynchops_sp__MNA_V10046__gastroliths_dissociated__scalebar_100mm__from_RebeccaMcKean.tif	Dolichorynchops_sp__MNA_V10046__gastroliths_dissociated__scalebar_100mm__from_RebeccaMcKean.tif	95.477	102.584	132.976	37.909	0.835	13.338	212.417	295.5	10.769	10.162	1.302	0.768	0.995	Dolichorynchops_sp__MNA_V10046__gastroliths_dissociated__scalebar_100mm__from_RebeccaMcKean.tif	NA
MNA_V10046	Fossil	Disarticulated	Dolichorhynchops_sp	Sauropterygia	NA	NA	Rebecca McKean (St. Norbert College; Museum of Northern Arizona)	NA	Bona fide gastroliths	Fossil gastroliths	Plesiosaur gastroliths	ImageJ	mm	NA	Dolichorhynchops__MNA_V10046_G108	No	NA	Composition not analyzed	19.051	19	NA	NA	Dolichorynchops_sp__MNA_V10046__gastroliths_dissociated__scalebar_100mm__from_RebeccaMcKean.tif	Dolichorynchops_sp__MNA_V10046__gastroliths_dissociated__scalebar_100mm__from_RebeccaMcKean.tif	190.748	99.568	117.14	52.903	0.856	18.955	204.125	270	29.936	14.555	1.25	0.8	0.964	Dolichorynchops_sp__MNA_V10046__gastroliths_dissociated__scalebar_100mm__from_RebeccaMcKean.tif	NA
MNA_V10046	Fossil	Disarticulated	Dolichorhynchops_sp	Sauropterygia	NA	NA	Rebecca McKean (St. Norbert College; Museum of Northern Arizona)	NA	Bona fide gastroliths	Fossil gastroliths	Plesiosaur gastroliths	ImageJ	mm	NA	Dolichorhynchops__MNA_V10046_G109	No	NA	Composition not analyzed	22.413	22	NA	NA	Dolichorynchops_sp__MNA_V10046__gastroliths_dissociated__scalebar_100mm__from_RebeccaMcKean.tif	Dolichorynchops_sp__MNA_V10046__gastroliths_dissociated__scalebar_100mm__from_RebeccaMcKean.tif	267.745	123.483	133.935	64.068	0.82	22.09	256.5	274.875	122.753	15.741	1.468	0.681	0.967	Dolichorynchops_sp__MNA_V10046__gastroliths_dissociated__scalebar_100mm__from_RebeccaMcKean.tif	NA
MNA_V10046	Fossil	Disarticulated	Dolichorhynchops_sp	Sauropterygia	NA	NA	Rebecca McKean (St. Norbert College; Museum of Northern Arizona)	NA	Bona fide gastroliths	Fossil gastroliths	Plesiosaur gastroliths	ImageJ	mm	NA	Dolichorhynchops__MNA_V10046_G110	No	NA	Composition not analyzed	19.837	20	NA	NA	Dolichorynchops_sp__MNA_V10046__gastroliths_dissociated__scalebar_100mm__from_RebeccaMcKean.tif	Dolichorynchops_sp__MNA_V10046__gastroliths_dissociated__scalebar_100mm__from_RebeccaMcKean.tif	171.242	135.129	164.318	50.957	0.829	19.887	292.625	340.5	102.334	11.118	1.819	0.55	0.984	Dolichorynchops_sp__MNA_V10046__gastroliths_dissociated__scalebar_100mm__from_RebeccaMcKean.tif	NA
MNA_V10046	Fossil	Disarticulated	Dolichorhynchops_sp	Sauropterygia	NA	NA	Rebecca McKean (St. Norbert College; Museum of Northern Arizona)	NA	Bona fide gastroliths	Fossil gastroliths	Plesiosaur gastroliths	ImageJ	mm	NA	Dolichorhynchops__MNA_V10046_G111	No	NA	Composition not analyzed	22.209	22	NA	NA	Dolichorynchops_sp__MNA_V10046__gastroliths_dissociated__scalebar_100mm__from_RebeccaMcKean.tif	Dolichorynchops_sp__MNA_V10046__gastroliths_dissociated__scalebar_100mm__from_RebeccaMcKean.tif	173.911	147.688	173.124	59.309	0.621	22.618	320.25	405.417	83.385	9.595	2.297	0.435	0.964	Dolichorynchops_sp__MNA_V10046__gastroliths_dissociated__scalebar_100mm__from_RebeccaMcKean.tif	NA
MNA_V10046	Fossil	Disarticulated	Dolichorhynchops_sp	Sauropterygia	NA	NA	Rebecca McKean (St. Norbert College; Museum of Northern Arizona)	NA	Bona fide gastroliths	Fossil gastroliths	Plesiosaur gastroliths	ImageJ	mm	NA	Dolichorhynchops__MNA_V10046_G112	No	NA	Composition not analyzed	11.284	11	NA	NA	Dolichorynchops_sp__MNA_V10046__gastroliths_dissociated__scalebar_100mm__from_RebeccaMcKean.tif	Dolichorynchops_sp__MNA_V10046__gastroliths_dissociated__scalebar_100mm__from_RebeccaMcKean.tif	81.515	143.986	151.573	34.952	0.839	11.33	304.583	335.583	4.779	9.473	1.175	0.851	0.985	Dolichorynchops_sp__MNA_V10046__gastroliths_dissociated__scalebar_100mm__from_RebeccaMcKean.tif	NA
MNA_V10046	Fossil	Disarticulated	Dolichorhynchops_sp	Sauropterygia	NA	NA	Rebecca McKean (St. Norbert College; Museum of Northern Arizona)	NA	Bona fide gastroliths	Fossil gastroliths	Plesiosaur gastroliths	ImageJ	mm	NA	Dolichorhynchops__MNA_V10046_G113	No	NA	Composition not analyzed	5.528	6	NA	NA	Dolichorynchops_sp__MNA_V10046__gastroliths_dissociated__scalebar_100mm__from_RebeccaMcKean.tif	Dolichorynchops_sp__MNA_V10046__gastroliths_dissociated__scalebar_100mm__from_RebeccaMcKean.tif	23.613	137.564	141.26	18.456	0.871	6.789	296.375	310.125	167.471	4.746	1.443	0.693	0.958	Dolichorynchops_sp__MNA_V10046__gastroliths_dissociated__scalebar_100mm__from_RebeccaMcKean.tif	NA
MNA_V10046	Fossil	Disarticulated	Dolichorhynchops_sp	Sauropterygia	NA	NA	Rebecca McKean (St. Norbert College; Museum of Northern Arizona)	NA	Bona fide gastroliths	Fossil gastroliths	Plesiosaur gastroliths	ImageJ	mm	NA	Dolichorhynchops__MNA_V10046_G114	No	NA	Composition not analyzed	6.252	6	NA	NA	Dolichorynchops_sp__MNA_V10046__gastroliths_dissociated__scalebar_100mm__from_RebeccaMcKean.tif	Dolichorynchops_sp__MNA_V10046__gastroliths_dissociated__scalebar_100mm__from_RebeccaMcKean.tif	97.325	160.35	145.58	44.402	0.62	14.034	339.667	321.333	171.957	10.527	1.346	0.743	0.945	Dolichorynchops_sp__MNA_V10046__gastroliths_dissociated__scalebar_100mm__from_RebeccaMcKean.tif	NA
MNA_V10046	Fossil	Disarticulated	Dolichorhynchops_sp	Sauropterygia	NA	NA	Rebecca McKean (St. Norbert College; Museum of Northern Arizona)	NA	Bona fide gastroliths	Fossil gastroliths	Plesiosaur gastroliths	ImageJ	mm	NA	Dolichorhynchops__MNA_V10046_G115	No	NA	Composition not analyzed	11.386	11	NA	NA	Dolichorynchops_sp__MNA_V10046__gastroliths_dissociated__scalebar_100mm__from_RebeccaMcKean.tif	Dolichorynchops_sp__MNA_V10046__gastroliths_dissociated__scalebar_100mm__from_RebeccaMcKean.tif	86.442	157.283	160.565	38.698	0.725	12.025	338.833	342	132.709	10.113	1.059	0.944	0.987	Dolichorynchops_sp__MNA_V10046__gastroliths_dissociated__scalebar_100mm__from_RebeccaMcKean.tif	NA
MNA_V10046	Fossil	Disarticulated	Dolichorhynchops_sp	Sauropterygia	NA	NA	Rebecca McKean (St. Norbert College; Museum of Northern Arizona)	NA	Bona fide gastroliths	Fossil gastroliths	Plesiosaur gastroliths	ImageJ	mm	NA	Dolichorhynchops__MNA_V10046_G116	No	NA	Composition not analyzed	24.057	24	NA	NA	Dolichorynchops_sp__MNA_V10046__gastroliths_dissociated__scalebar_100mm__from_RebeccaMcKean.tif	Dolichorynchops_sp__MNA_V10046__gastroliths_dissociated__scalebar_100mm__from_RebeccaMcKean.tif	279.654	170.295	169.78	69.59	0.726	24.183	371.833	403	74.792	15.792	1.519	0.658	0.983	Dolichorynchops_sp__MNA_V10046__gastroliths_dissociated__scalebar_100mm__from_RebeccaMcKean.tif	NA
MNA_V10046	Fossil	Disarticulated	Dolichorhynchops_sp	Sauropterygia	NA	NA	Rebecca McKean (St. Norbert College; Museum of Northern Arizona)	NA	Bona fide gastroliths	Fossil gastroliths	Plesiosaur gastroliths	ImageJ	mm	NA	Dolichorhynchops__MNA_V10046_G117	No	NA	Composition not analyzed	16.802	17	NA	NA	Dolichorynchops_sp__MNA_V10046__gastroliths_dissociated__scalebar_100mm__from_RebeccaMcKean.tif	Dolichorynchops_sp__MNA_V10046__gastroliths_dissociated__scalebar_100mm__from_RebeccaMcKean.tif	150.915	158.948	187.4	51.952	0.703	16.386	330.75	410.5	162.567	13.029	1.215	0.823	0.937	Dolichorynchops_sp__MNA_V10046__gastroliths_dissociated__scalebar_100mm__from_RebeccaMcKean.tif	NA
MNA_V10046	Fossil	Disarticulated	Dolichorhynchops_sp	Sauropterygia	NA	NA	Rebecca McKean (St. Norbert College; Museum of Northern Arizona)	NA	Bona fide gastroliths	Fossil gastroliths	Plesiosaur gastroliths	ImageJ	mm	NA	Dolichorhynchops__MNA_V10046_G118	No	NA	Composition not analyzed	14.354	14	NA	NA	Dolichorynchops_sp__MNA_V10046__gastroliths_dissociated__scalebar_100mm__from_RebeccaMcKean.tif	Dolichorynchops_sp__MNA_V10046__gastroliths_dissociated__scalebar_100mm__from_RebeccaMcKean.tif	19.301	170.059	139.414	17.571	0.786	5.709	369.833	310	27.582	4.682	1.132	0.883	1.005	Dolichorynchops_sp__MNA_V10046__gastroliths_dissociated__scalebar_100mm__from_RebeccaMcKean.tif	NA
MNA_V10046	Fossil	Disarticulated	Dolichorhynchops_sp	Sauropterygia	NA	NA	Rebecca McKean (St. Norbert College; Museum of Northern Arizona)	NA	Bona fide gastroliths	Fossil gastroliths	Plesiosaur gastroliths	ImageJ	mm	NA	Dolichorhynchops__MNA_V10046_G119	No	NA	Composition not analyzed	7.201	7	NA	NA	Dolichorynchops_sp__MNA_V10046__gastroliths_dissociated__scalebar_100mm__from_RebeccaMcKean.tif	Dolichorynchops_sp__MNA_V10046__gastroliths_dissociated__scalebar_100mm__from_RebeccaMcKean.tif	26.692	172.402	151.478	20.092	0.831	7.287	372.25	337.062	11.659	4.961	1.525	0.656	0.97	Dolichorynchops_sp__MNA_V10046__gastroliths_dissociated__scalebar_100mm__from_RebeccaMcKean.tif	NA
MNA_V10046	Fossil	Disarticulated	Dolichorhynchops_sp	Sauropterygia	NA	NA	Rebecca McKean (St. Norbert College; Museum of Northern Arizona)	NA	Bona fide gastroliths	Fossil gastroliths	Plesiosaur gastroliths	ImageJ	mm	NA	Dolichorhynchops__MNA_V10046_G120	No	NA	Composition not analyzed	29.963	30	NA	NA	Dolichorynchops_sp__MNA_V10046__gastroliths_dissociated__scalebar_100mm__from_RebeccaMcKean.tif	Dolichorynchops_sp__MNA_V10046__gastroliths_dissociated__scalebar_100mm__from_RebeccaMcKean.tif	441.041	150.266	126.942	81.679	0.831	29.807	299.5	274.125	170.484	21.392	1.334	0.749	0.976	Dolichorynchops_sp__MNA_V10046__gastroliths_dissociated__scalebar_100mm__from_RebeccaMcKean.tif	NA
MNA_V10046	Fossil	Disarticulated	Dolichorhynchops_sp	Sauropterygia	NA	NA	Rebecca McKean (St. Norbert College; Museum of Northern Arizona)	NA	Bona fide gastroliths	Fossil gastroliths	Plesiosaur gastroliths	ImageJ	mm	NA	Dolichorhynchops__MNA_V10046_G121	No	NA	Composition not analyzed	6.166	6	NA	NA	Dolichorynchops_sp__MNA_V10046__gastroliths_dissociated__scalebar_100mm__from_RebeccaMcKean.tif	Dolichorynchops_sp__MNA_V10046__gastroliths_dissociated__scalebar_100mm__from_RebeccaMcKean.tif	42.913	175.566	127.181	25.593	0.823	7.651	384.75	272.25	111.119	7.204	1.046	0.956	0.993	Dolichorynchops_sp__MNA_V10046__gastroliths_dissociated__scalebar_100mm__from_RebeccaMcKean.tif	NA
MNA_V10046	Fossil	Disarticulated	Dolichorhynchops_sp	Sauropterygia	NA	NA	Rebecca McKean (St. Norbert College; Museum of Northern Arizona)	NA	Bona fide gastroliths	Fossil gastroliths	Plesiosaur gastroliths	ImageJ	mm	NA	Dolichorhynchops__MNA_V10046_G122	No	NA	Composition not analyzed	6.075	6	NA	NA	Dolichorynchops_sp__MNA_V10046__gastroliths_dissociated__scalebar_100mm__from_RebeccaMcKean.tif	Dolichorynchops_sp__MNA_V10046__gastroliths_dissociated__scalebar_100mm__from_RebeccaMcKean.tif	26.282	180.898	145.741	20.261	0.805	6.151	392.5	322.167	5.991	5.707	1.029	0.971	0.985	Dolichorynchops_sp__MNA_V10046__gastroliths_dissociated__scalebar_100mm__from_RebeccaMcKean.tif	NA
MNA_V10046	Fossil	Disarticulated	Dolichorhynchops_sp	Sauropterygia	NA	NA	Rebecca McKean (St. Norbert College; Museum of Northern Arizona)	NA	Bona fide gastroliths	Fossil gastroliths	Plesiosaur gastroliths	ImageJ	mm	NA	Dolichorhynchops__MNA_V10046_G123	No	NA	Composition not analyzed	7.684	8	NA	NA	Dolichorynchops_sp__MNA_V10046__gastroliths_dissociated__scalebar_100mm__from_RebeccaMcKean.tif	Dolichorynchops_sp__MNA_V10046__gastroliths_dissociated__scalebar_100mm__from_RebeccaMcKean.tif	25.871	183.697	156.046	20.314	0.788	7.359	398.583	349.333	39.9	4.301	1.742	0.574	0.969	Dolichorynchops_sp__MNA_V10046__gastroliths_dissociated__scalebar_100mm__from_RebeccaMcKean.tif	NA
MNA_V10046	Fossil	Disarticulated	Dolichorhynchops_sp	Sauropterygia	NA	NA	Rebecca McKean (St. Norbert College; Museum of Northern Arizona)	NA	Bona fide gastroliths	Fossil gastroliths	Plesiosaur gastroliths	ImageJ	mm	NA	Dolichorhynchops__MNA_V10046_G124	No	NA	Composition not analyzed	17.295	17	NA	NA	Dolichorynchops_sp__MNA_V10046__gastroliths_dissociated__scalebar_100mm__from_RebeccaMcKean.tif	Dolichorynchops_sp__MNA_V10046__gastroliths_dissociated__scalebar_100mm__from_RebeccaMcKean.tif	153.173	195.009	148.227	46.873	0.876	17.139	413.125	321.5	174.12	11.951	1.387	0.721	0.982	Dolichorynchops_sp__MNA_V10046__gastroliths_dissociated__scalebar_100mm__from_RebeccaMcKean.tif	NA
MNA_V10046	Fossil	Disarticulated	Dolichorhynchops_sp	Sauropterygia	NA	NA	Rebecca McKean (St. Norbert College; Museum of Northern Arizona)	NA	Bona fide gastroliths	Fossil gastroliths	Plesiosaur gastroliths	ImageJ	mm	NA	Dolichorhynchops__MNA_V10046_G125	No	NA	Composition not analyzed	9.092	9	NA	NA	Dolichorynchops_sp__MNA_V10046__gastroliths_dissociated__scalebar_100mm__from_RebeccaMcKean.tif	Dolichorynchops_sp__MNA_V10046__gastroliths_dissociated__scalebar_100mm__from_RebeccaMcKean.tif	73.712	191.06	166.076	32.253	0.89	10.946	409.125	365	2.966	9.335	1.151	0.869	0.973	Dolichorynchops_sp__MNA_V10046__gastroliths_dissociated__scalebar_100mm__from_RebeccaMcKean.tif	NA
MNA_V10046	Fossil	Disarticulated	Dolichorhynchops_sp	Sauropterygia	NA	NA	Rebecca McKean (St. Norbert College; Museum of Northern Arizona)	NA	Bona fide gastroliths	Fossil gastroliths	Plesiosaur gastroliths	ImageJ	mm	NA	Dolichorhynchops__MNA_V10046_G126	No	NA	Composition not analyzed	13.974	14	NA	NA	Dolichorynchops_sp__MNA_V10046__gastroliths_dissociated__scalebar_100mm__from_RebeccaMcKean.tif	Dolichorynchops_sp__MNA_V10046__gastroliths_dissociated__scalebar_100mm__from_RebeccaMcKean.tif	86.853	187.199	175.88	36.552	0.817	13.655	398.75	385.75	163.369	8.383	1.633	0.612	0.958	Dolichorynchops_sp__MNA_V10046__gastroliths_dissociated__scalebar_100mm__from_RebeccaMcKean.tif	NA
MNA_V10046	Fossil	Disarticulated	Dolichorhynchops_sp	Sauropterygia	NA	NA	Rebecca McKean (St. Norbert College; Museum of Northern Arizona)	NA	Bona fide gastroliths	Fossil gastroliths	Plesiosaur gastroliths	ImageJ	mm	NA	Dolichorhynchops__MNA_V10046_G127	No	NA	Composition not analyzed	9.068	9	NA	NA	Dolichorynchops_sp__MNA_V10046__gastroliths_dissociated__scalebar_100mm__from_RebeccaMcKean.tif	Dolichorynchops_sp__MNA_V10046__gastroliths_dissociated__scalebar_100mm__from_RebeccaMcKean.tif	55.849	177.22	184.245	27.727	0.913	9.696	380.375	405.458	177.321	7.53	1.236	0.809	0.98	Dolichorynchops_sp__MNA_V10046__gastroliths_dissociated__scalebar_100mm__from_RebeccaMcKean.tif	NA
MNA_V10046	Fossil	Disarticulated	Dolichorhynchops_sp	Sauropterygia	NA	NA	Rebecca McKean (St. Norbert College; Museum of Northern Arizona)	NA	Bona fide gastroliths	Fossil gastroliths	Plesiosaur gastroliths	ImageJ	mm	NA	Dolichorhynchops__MNA_V10046_G128	No	NA	Composition not analyzed	14.351	14	NA	NA	Dolichorynchops_sp__MNA_V10046__gastroliths_dissociated__scalebar_100mm__from_RebeccaMcKean.tif	Dolichorynchops_sp__MNA_V10046__gastroliths_dissociated__scalebar_100mm__from_RebeccaMcKean.tif	151.325	189.411	193.431	47.171	0.855	15.208	402.417	434.667	15.555	12.825	1.146	0.873	0.98	Dolichorynchops_sp__MNA_V10046__gastroliths_dissociated__scalebar_100mm__from_RebeccaMcKean.tif	NA
MNA_V10046	Fossil	Disarticulated	Dolichorhynchops_sp	Sauropterygia	NA	NA	Rebecca McKean (St. Norbert College; Museum of Northern Arizona)	NA	Bona fide gastroliths	Fossil gastroliths	Plesiosaur gastroliths	ImageJ	mm	NA	Dolichorhynchops__MNA_V10046_G129	No	NA	Composition not analyzed	8.925	9	NA	NA	Dolichorynchops_sp__MNA_V10046__gastroliths_dissociated__scalebar_100mm__from_RebeccaMcKean.tif	Dolichorynchops_sp__MNA_V10046__gastroliths_dissociated__scalebar_100mm__from_RebeccaMcKean.tif	29.978	172.506	195.286	23.333	0.692	8.998	371.708	437.625	49.425	4.581	1.98	0.505	0.948	Dolichorynchops_sp__MNA_V10046__gastroliths_dissociated__scalebar_100mm__from_RebeccaMcKean.tif	NA
MNA_V10046	Fossil	Disarticulated	Dolichorhynchops_sp	Sauropterygia	NA	NA	Rebecca McKean (St. Norbert College; Museum of Northern Arizona)	NA	Bona fide gastroliths	Fossil gastroliths	Plesiosaur gastroliths	ImageJ	mm	NA	Dolichorhynchops__MNA_V10046_G130	No	NA	Composition not analyzed	9.596	10	NA	NA	Dolichorynchops_sp__MNA_V10046__gastroliths_dissociated__scalebar_100mm__from_RebeccaMcKean.tif	Dolichorynchops_sp__MNA_V10046__gastroliths_dissociated__scalebar_100mm__from_RebeccaMcKean.tif	50.716	161.111	204.529	27.639	0.834	9.986	345.083	455.167	22.687	6.264	1.574	0.635	0.978	Dolichorynchops_sp__MNA_V10046__gastroliths_dissociated__scalebar_100mm__from_RebeccaMcKean.tif	NA
MNA_V10046	Fossil	Disarticulated	Dolichorhynchops_sp	Sauropterygia	NA	NA	Rebecca McKean (St. Norbert College; Museum of Northern Arizona)	NA	Bona fide gastroliths	Fossil gastroliths	Plesiosaur gastroliths	ImageJ	mm	NA	Dolichorhynchops__MNA_V10046_G131	No	NA	Composition not analyzed	12.464	12	NA	NA	Dolichorynchops_sp__MNA_V10046__gastroliths_dissociated__scalebar_100mm__from_RebeccaMcKean.tif	Dolichorynchops_sp__MNA_V10046__gastroliths_dissociated__scalebar_100mm__from_RebeccaMcKean.tif	94.655	179.891	205.422	36.197	0.908	12.808	382.75	455.75	10.962	9.869	1.257	0.796	0.978	Dolichorynchops_sp__MNA_V10046__gastroliths_dissociated__scalebar_100mm__from_RebeccaMcKean.tif	NA
MNA_V10046	Fossil	Disarticulated	Dolichorhynchops_sp	Sauropterygia	NA	NA	Rebecca McKean (St. Norbert College; Museum of Northern Arizona)	NA	Bona fide gastroliths	Fossil gastroliths	Plesiosaur gastroliths	ImageJ	mm	NA	Dolichorhynchops__MNA_V10046_G132	No	NA	Composition not analyzed	8.51	9	NA	NA	Dolichorynchops_sp__MNA_V10046__gastroliths_dissociated__scalebar_100mm__from_RebeccaMcKean.tif	Dolichorynchops_sp__MNA_V10046__gastroliths_dissociated__scalebar_100mm__from_RebeccaMcKean.tif	45.993	165.008	220.379	26.54	0.821	9.522	353.333	484.417	172.48	6.549	1.441	0.694	0.987	Dolichorynchops_sp__MNA_V10046__gastroliths_dissociated__scalebar_100mm__from_RebeccaMcKean.tif	NA
MNA_V10046	Fossil	Disarticulated	Dolichorhynchops_sp	Sauropterygia	NA	NA	Rebecca McKean (St. Norbert College; Museum of Northern Arizona)	NA	Bona fide gastroliths	Fossil gastroliths	Plesiosaur gastroliths	ImageJ	mm	NA	Dolichorhynchops__MNA_V10046_G133	No	NA	Composition not analyzed	11.816	12	NA	NA	Dolichorynchops_sp__MNA_V10046__gastroliths_dissociated__scalebar_100mm__from_RebeccaMcKean.tif	Dolichorynchops_sp__MNA_V10046__gastroliths_dissociated__scalebar_100mm__from_RebeccaMcKean.tif	55.027	179.725	220.635	30.896	0.724	12.418	386	494.75	35.72	5.807	2.161	0.463	0.973	Dolichorynchops_sp__MNA_V10046__gastroliths_dissociated__scalebar_100mm__from_RebeccaMcKean.tif	NA
MNA_V10046	Fossil	Disarticulated	Dolichorhynchops_sp	Sauropterygia	NA	NA	Rebecca McKean (St. Norbert College; Museum of Northern Arizona)	NA	Bona fide gastroliths	Fossil gastroliths	Plesiosaur gastroliths	ImageJ	mm	NA	Dolichorhynchops__MNA_V10046_G134	No	NA	Composition not analyzed	22.875	23	NA	NA	Dolichorynchops_sp__MNA_V10046__gastroliths_dissociated__scalebar_100mm__from_RebeccaMcKean.tif	Dolichorynchops_sp__MNA_V10046__gastroliths_dissociated__scalebar_100mm__from_RebeccaMcKean.tif	189.721	198.63	213.098	64.558	0.572	22.79	416.5	473.5	13.023	12.602	1.935	0.517	0.938	Dolichorynchops_sp__MNA_V10046__gastroliths_dissociated__scalebar_100mm__from_RebeccaMcKean.tif	NA
MNA_V10046	Fossil	Disarticulated	Dolichorhynchops_sp	Sauropterygia	NA	NA	Rebecca McKean (St. Norbert College; Museum of Northern Arizona)	NA	Bona fide gastroliths	Fossil gastroliths	Plesiosaur gastroliths	ImageJ	mm	NA	Dolichorhynchops__MNA_V10046_G135	No	NA	Composition not analyzed	9.235	9	NA	NA	Dolichorynchops_sp__MNA_V10046__gastroliths_dissociated__scalebar_100mm__from_RebeccaMcKean.tif	Dolichorynchops_sp__MNA_V10046__gastroliths_dissociated__scalebar_100mm__from_RebeccaMcKean.tif	44.35	187.43	227.882	31.415	0.565	9.513	408.333	513	73.867	7.574	1.367	0.732	0.894	Dolichorynchops_sp__MNA_V10046__gastroliths_dissociated__scalebar_100mm__from_RebeccaMcKean.tif	NA
MNA_V10046	Fossil	Disarticulated	Dolichorhynchops_sp	Sauropterygia	NA	NA	Rebecca McKean (St. Norbert College; Museum of Northern Arizona)	NA	Bona fide gastroliths	Fossil gastroliths	Plesiosaur gastroliths	ImageJ	mm	NA	Dolichorhynchops__MNA_V10046_G136	No	NA	Composition not analyzed	13.096	13	NA	NA	Dolichorynchops_sp__MNA_V10046__gastroliths_dissociated__scalebar_100mm__from_RebeccaMcKean.tif	Dolichorynchops_sp__MNA_V10046__gastroliths_dissociated__scalebar_100mm__from_RebeccaMcKean.tif	86.853	197.974	231.748	38.818	0.724	12.874	430.833	526	61.631	9.921	1.311	0.763	0.971	Dolichorynchops_sp__MNA_V10046__gastroliths_dissociated__scalebar_100mm__from_RebeccaMcKean.tif	NA
MNA_V10046	Fossil	Disarticulated	Dolichorhynchops_sp	Sauropterygia	NA	NA	Rebecca McKean (St. Norbert College; Museum of Northern Arizona)	NA	Bona fide gastroliths	Fossil gastroliths	Plesiosaur gastroliths	ImageJ	mm	NA	Dolichorhynchops__MNA_V10046_G137	No	NA	Composition not analyzed	11.69	12	NA	NA	Dolichorynchops_sp__MNA_V10046__gastroliths_dissociated__scalebar_100mm__from_RebeccaMcKean.tif	Dolichorynchops_sp__MNA_V10046__gastroliths_dissociated__scalebar_100mm__from_RebeccaMcKean.tif	74.944	213.041	222.243	34.673	0.783	11.339	460.833	483.5	131.76	9.016	1.214	0.824	0.975	Dolichorynchops_sp__MNA_V10046__gastroliths_dissociated__scalebar_100mm__from_RebeccaMcKean.tif	NA
MNA_V10046	Fossil	Disarticulated	Dolichorhynchops_sp	Sauropterygia	NA	NA	Rebecca McKean (St. Norbert College; Museum of Northern Arizona)	NA	Bona fide gastroliths	Fossil gastroliths	Plesiosaur gastroliths	ImageJ	mm	NA	Dolichorhynchops__MNA_V10046_G138	No	NA	Composition not analyzed	12.013	12	NA	NA	Dolichorynchops_sp__MNA_V10046__gastroliths_dissociated__scalebar_100mm__from_RebeccaMcKean.tif	Dolichorynchops_sp__MNA_V10046__gastroliths_dissociated__scalebar_100mm__from_RebeccaMcKean.tif	65.088	183.814	241.381	30.679	0.869	11.567	395.75	541.312	50.464	7.14	1.575	0.635	0.988	Dolichorynchops_sp__MNA_V10046__gastroliths_dissociated__scalebar_100mm__from_RebeccaMcKean.tif	NA
MNA_V10046	Fossil	Disarticulated	Dolichorhynchops_sp	Sauropterygia	NA	NA	Rebecca McKean (St. Norbert College; Museum of Northern Arizona)	NA	Bona fide gastroliths	Fossil gastroliths	Plesiosaur gastroliths	ImageJ	mm	NA	Dolichorhynchops__MNA_V10046_G139	No	NA	Composition not analyzed	15.047	15	NA	NA	Dolichorynchops_sp__MNA_V10046__gastroliths_dissociated__scalebar_100mm__from_RebeccaMcKean.tif	Dolichorynchops_sp__MNA_V10046__gastroliths_dissociated__scalebar_100mm__from_RebeccaMcKean.tif	81.104	195.704	246.72	37.131	0.739	15.284	419.875	533.625	129.738	6.961	2.15	0.465	0.996	Dolichorynchops_sp__MNA_V10046__gastroliths_dissociated__scalebar_100mm__from_RebeccaMcKean.tif	NA
MNA_V10046	Fossil	Disarticulated	Dolichorhynchops_sp	Sauropterygia	NA	NA	Rebecca McKean (St. Norbert College; Museum of Northern Arizona)	NA	Bona fide gastroliths	Fossil gastroliths	Plesiosaur gastroliths	ImageJ	mm	NA	Dolichorhynchops__MNA_V10046_G140	No	NA	Composition not analyzed	15.672	16	NA	NA	Dolichorynchops_sp__MNA_V10046__gastroliths_dissociated__scalebar_100mm__from_RebeccaMcKean.tif	Dolichorynchops_sp__MNA_V10046__gastroliths_dissociated__scalebar_100mm__from_RebeccaMcKean.tif	115.188	195.244	258.724	42.983	0.783	15.607	422.875	555.125	101.514	9.649	1.662	0.602	0.971	Dolichorynchops_sp__MNA_V10046__gastroliths_dissociated__scalebar_100mm__from_RebeccaMcKean.tif	NA
MNA_V10046	Fossil	Disarticulated	Dolichorhynchops_sp	Sauropterygia	NA	NA	Rebecca McKean (St. Norbert College; Museum of Northern Arizona)	NA	Bona fide gastroliths	Fossil gastroliths	Plesiosaur gastroliths	ImageJ	mm	NA	Dolichorhynchops__MNA_V10046_G141	No	NA	Composition not analyzed	17.006	17	NA	NA	Dolichorynchops_sp__MNA_V10046__gastroliths_dissociated__scalebar_100mm__from_RebeccaMcKean.tif	Dolichorynchops_sp__MNA_V10046__gastroliths_dissociated__scalebar_100mm__from_RebeccaMcKean.tif	150.299	210.415	244.036	46.553	0.871	16.704	445.625	532.375	167.566	11.23	1.46	0.685	0.995	Dolichorynchops_sp__MNA_V10046__gastroliths_dissociated__scalebar_100mm__from_RebeccaMcKean.tif	NA
MNA_V10046	Fossil	Disarticulated	Dolichorhynchops_sp	Sauropterygia	NA	NA	Rebecca McKean (St. Norbert College; Museum of Northern Arizona)	NA	Bona fide gastroliths	Fossil gastroliths	Plesiosaur gastroliths	ImageJ	mm	NA	Dolichorhynchops__MNA_V10046_G142	No	NA	Composition not analyzed	12.769	13	NA	NA	Dolichorynchops_sp__MNA_V10046__gastroliths_dissociated__scalebar_100mm__from_RebeccaMcKean.tif	Dolichorynchops_sp__MNA_V10046__gastroliths_dissociated__scalebar_100mm__from_RebeccaMcKean.tif	118.063	224.973	231.018	40.515	0.904	13.693	497.875	493.875	94.508	11.779	1.14	0.877	0.985	Dolichorynchops_sp__MNA_V10046__gastroliths_dissociated__scalebar_100mm__from_RebeccaMcKean.tif	NA
MNA_V10046	Fossil	Disarticulated	Dolichorhynchops_sp	Sauropterygia	NA	NA	Rebecca McKean (St. Norbert College; Museum of Northern Arizona)	NA	Bona fide gastroliths	Fossil gastroliths	Plesiosaur gastroliths	ImageJ	mm	NA	Dolichorhynchops__MNA_V10046_G143	No	NA	Composition not analyzed	12.801	13	NA	NA	Dolichorynchops_sp__MNA_V10046__gastroliths_dissociated__scalebar_100mm__from_RebeccaMcKean.tif	Dolichorynchops_sp__MNA_V10046__gastroliths_dissociated__scalebar_100mm__from_RebeccaMcKean.tif	60.366	207.529	257.922	33.481	0.677	12.862	449.083	558.75	126.163	6.34	2.145	0.466	0.975	Dolichorynchops_sp__MNA_V10046__gastroliths_dissociated__scalebar_100mm__from_RebeccaMcKean.tif	NA
MNA_V10046	Fossil	Disarticulated	Dolichorhynchops_sp	Sauropterygia	NA	NA	Rebecca McKean (St. Norbert College; Museum of Northern Arizona)	NA	Bona fide gastroliths	Fossil gastroliths	Plesiosaur gastroliths	ImageJ	mm	NA	Dolichorhynchops__MNA_V10046_G144	No	NA	Composition not analyzed	15.11	15	NA	NA	Dolichorynchops_sp__MNA_V10046__gastroliths_dissociated__scalebar_100mm__from_RebeccaMcKean.tif	Dolichorynchops_sp__MNA_V10046__gastroliths_dissociated__scalebar_100mm__from_RebeccaMcKean.tif	125.454	205.097	269.076	42.486	0.873	15.271	443.312	608.625	47.255	10.327	1.487	0.673	0.984	Dolichorynchops_sp__MNA_V10046__gastroliths_dissociated__scalebar_100mm__from_RebeccaMcKean.tif	NA
MNA_V10046	Fossil	Disarticulated	Dolichorhynchops_sp	Sauropterygia	NA	NA	Rebecca McKean (St. Norbert College; Museum of Northern Arizona)	NA	Bona fide gastroliths	Fossil gastroliths	Plesiosaur gastroliths	ImageJ	mm	NA	Dolichorhynchops__MNA_V10046_G145	No	NA	Composition not analyzed	12.301	12	NA	NA	Dolichorynchops_sp__MNA_V10046__gastroliths_dissociated__scalebar_100mm__from_RebeccaMcKean.tif	Dolichorynchops_sp__MNA_V10046__gastroliths_dissociated__scalebar_100mm__from_RebeccaMcKean.tif	104.922	197.349	285.47	37.555	0.935	12.511	421.812	626.312	161.934	11.111	1.077	0.929	1	Dolichorynchops_sp__MNA_V10046__gastroliths_dissociated__scalebar_100mm__from_RebeccaMcKean.tif	NA
MNA_V10046	Fossil	Disarticulated	Dolichorhynchops_sp	Sauropterygia	NA	NA	Rebecca McKean (St. Norbert College; Museum of Northern Arizona)	NA	Bona fide gastroliths	Fossil gastroliths	Plesiosaur gastroliths	ImageJ	mm	NA	Dolichorhynchops__MNA_V10046_G146	No	NA	Composition not analyzed	7.309	7	NA	NA	Dolichorynchops_sp__MNA_V10046__gastroliths_dissociated__scalebar_100mm__from_RebeccaMcKean.tif	Dolichorynchops_sp__MNA_V10046__gastroliths_dissociated__scalebar_100mm__from_RebeccaMcKean.tif	31.004	211.748	282.094	20.991	0.884	7.432	459.438	623.938	10.539	5.483	1.37	0.73	0.977	Dolichorynchops_sp__MNA_V10046__gastroliths_dissociated__scalebar_100mm__from_RebeccaMcKean.tif	NA
MNA_V10046	Fossil	Disarticulated	Dolichorhynchops_sp	Sauropterygia	NA	NA	Rebecca McKean (St. Norbert College; Museum of Northern Arizona)	NA	Bona fide gastroliths	Fossil gastroliths	Plesiosaur gastroliths	ImageJ	mm	NA	Dolichorhynchops__MNA_V10046_G147	No	NA	Composition not analyzed	6.321	6	NA	NA	Dolichorynchops_sp__MNA_V10046__gastroliths_dissociated__scalebar_100mm__from_RebeccaMcKean.tif	Dolichorynchops_sp__MNA_V10046__gastroliths_dissociated__scalebar_100mm__from_RebeccaMcKean.tif	42.503	224.21	276.927	24.293	0.905	8.409	485.625	613.833	8.912	6.821	1.192	0.839	0.988	Dolichorynchops_sp__MNA_V10046__gastroliths_dissociated__scalebar_100mm__from_RebeccaMcKean.tif	NA
MNA_V10046	Fossil	Disarticulated	Dolichorhynchops_sp	Sauropterygia	NA	NA	Rebecca McKean (St. Norbert College; Museum of Northern Arizona)	NA	Bona fide gastroliths	Fossil gastroliths	Plesiosaur gastroliths	ImageJ	mm	NA	Dolichorhynchops__MNA_V10046_G148	No	NA	Composition not analyzed	11.615	12	NA	NA	Dolichorynchops_sp__MNA_V10046__gastroliths_dissociated__scalebar_100mm__from_RebeccaMcKean.tif	Dolichorynchops_sp__MNA_V10046__gastroliths_dissociated__scalebar_100mm__from_RebeccaMcKean.tif	87.88	220.808	264.704	35.124	0.895	11.768	485.062	571.312	102.933	9.673	1.076	0.93	0.968	Dolichorynchops_sp__MNA_V10046__gastroliths_dissociated__scalebar_100mm__from_RebeccaMcKean.tif	NA
MNA_V10046	Fossil	Disarticulated	Dolichorhynchops_sp	Sauropterygia	NA	NA	Rebecca McKean (St. Norbert College; Museum of Northern Arizona)	NA	Bona fide gastroliths	Fossil gastroliths	Plesiosaur gastroliths	ImageJ	mm	NA	Dolichorhynchops__MNA_V10046_G149	No	NA	Composition not analyzed	7.809	8	NA	NA	Dolichorynchops_sp__MNA_V10046__gastroliths_dissociated__scalebar_100mm__from_RebeccaMcKean.tif	Dolichorynchops_sp__MNA_V10046__gastroliths_dissociated__scalebar_100mm__from_RebeccaMcKean.tif	29.772	222.382	249.692	21.909	0.779	8.196	484.562	557.25	42.9	4.534	1.887	0.53	0.96	Dolichorynchops_sp__MNA_V10046__gastroliths_dissociated__scalebar_100mm__from_RebeccaMcKean.tif	NA
MNA_V10046	Fossil	Disarticulated	Dolichorhynchops_sp	Sauropterygia	NA	NA	Rebecca McKean (St. Norbert College; Museum of Northern Arizona)	NA	Bona fide gastroliths	Fossil gastroliths	Plesiosaur gastroliths	ImageJ	mm	NA	Dolichorhynchops__MNA_V10046_G150	No	NA	Composition not analyzed	24.302	24	NA	NA	Dolichorynchops_sp__MNA_V10046__gastroliths_dissociated__scalebar_100mm__from_RebeccaMcKean.tif	Dolichorynchops_sp__MNA_V10046__gastroliths_dissociated__scalebar_100mm__from_RebeccaMcKean.tif	297.928	243.701	265.007	66.129	0.856	24.178	516.375	600.625	35.85	15.406	1.596	0.627	0.984	Dolichorynchops_sp__MNA_V10046__gastroliths_dissociated__scalebar_100mm__from_RebeccaMcKean.tif	NA
MNA_V10046	Fossil	Disarticulated	Dolichorhynchops_sp	Sauropterygia	NA	NA	Rebecca McKean (St. Norbert College; Museum of Northern Arizona)	NA	Bona fide gastroliths	Fossil gastroliths	Plesiosaur gastroliths	ImageJ	mm	NA	Dolichorhynchops__MNA_V10046_G151	No	NA	Composition not analyzed	11.326	11	NA	NA	Dolichorynchops_sp__MNA_V10046__gastroliths_dissociated__scalebar_100mm__from_RebeccaMcKean.tif	Dolichorynchops_sp__MNA_V10046__gastroliths_dissociated__scalebar_100mm__from_RebeccaMcKean.tif	62.83	231.152	253.47	31.353	0.803	11.429	501.375	568.625	38.46	7.611	1.601	0.625	0.95	Dolichorynchops_sp__MNA_V10046__gastroliths_dissociated__scalebar_100mm__from_RebeccaMcKean.tif	NA
MNA_V10046	Fossil	Disarticulated	Dolichorhynchops_sp	Sauropterygia	NA	NA	Rebecca McKean (St. Norbert College; Museum of Northern Arizona)	NA	Bona fide gastroliths	Fossil gastroliths	Plesiosaur gastroliths	ImageJ	mm	NA	Dolichorhynchops__MNA_V10046_G152	No	NA	Composition not analyzed	17.265	17	NA	NA	Dolichorynchops_sp__MNA_V10046__gastroliths_dissociated__scalebar_100mm__from_RebeccaMcKean.tif	Dolichorynchops_sp__MNA_V10046__gastroliths_dissociated__scalebar_100mm__from_RebeccaMcKean.tif	178.018	257.364	246.426	50.841	0.865	17.592	563.875	561.5	82.6	13.388	1.395	0.717	0.971	Dolichorynchops_sp__MNA_V10046__gastroliths_dissociated__scalebar_100mm__from_RebeccaMcKean.tif	NA
MNA_V10046	Fossil	Disarticulated	Dolichorhynchops_sp	Sauropterygia	NA	NA	Rebecca McKean (St. Norbert College; Museum of Northern Arizona)	NA	Bona fide gastroliths	Fossil gastroliths	Plesiosaur gastroliths	ImageJ	mm	NA	Dolichorhynchops__MNA_V10046_G153	No	NA	Composition not analyzed	16.922	17	NA	NA	Dolichorynchops_sp__MNA_V10046__gastroliths_dissociated__scalebar_100mm__from_RebeccaMcKean.tif	Dolichorynchops_sp__MNA_V10046__gastroliths_dissociated__scalebar_100mm__from_RebeccaMcKean.tif	160.565	238.626	239.639	47.245	0.904	17.241	508.25	526.875	174.533	11.845	1.435	0.697	0.989	Dolichorynchops_sp__MNA_V10046__gastroliths_dissociated__scalebar_100mm__from_RebeccaMcKean.tif	NA
MNA_V10046	Fossil	Disarticulated	Dolichorhynchops_sp	Sauropterygia	NA	NA	Rebecca McKean (St. Norbert College; Museum of Northern Arizona)	NA	Bona fide gastroliths	Fossil gastroliths	Plesiosaur gastroliths	ImageJ	mm	NA	Dolichorhynchops__MNA_V10046_G154	No	NA	Composition not analyzed	9.74	10	NA	NA	Dolichorynchops_sp__MNA_V10046__gastroliths_dissociated__scalebar_100mm__from_RebeccaMcKean.tif	Dolichorynchops_sp__MNA_V10046__gastroliths_dissociated__scalebar_100mm__from_RebeccaMcKean.tif	55.233	235.199	221.027	27.782	0.899	9.314	510.5	483.25	155.383	7.665	1.188	0.842	0.984	Dolichorynchops_sp__MNA_V10046__gastroliths_dissociated__scalebar_100mm__from_RebeccaMcKean.tif	NA
MNA_V10046	Fossil	Disarticulated	Dolichorhynchops_sp	Sauropterygia	NA	NA	Rebecca McKean (St. Norbert College; Museum of Northern Arizona)	NA	Bona fide gastroliths	Fossil gastroliths	Plesiosaur gastroliths	ImageJ	mm	NA	Dolichorhynchops__MNA_V10046_G155	No	NA	Composition not analyzed	10.692	11	NA	NA	Dolichorynchops_sp__MNA_V10046__gastroliths_dissociated__scalebar_100mm__from_RebeccaMcKean.tif	Dolichorynchops_sp__MNA_V10046__gastroliths_dissociated__scalebar_100mm__from_RebeccaMcKean.tif	57.286	252.36	229.201	31.893	0.708	10.109	545.25	503.5	171.84	8.352	1.211	0.826	0.952	Dolichorynchops_sp__MNA_V10046__gastroliths_dissociated__scalebar_100mm__from_RebeccaMcKean.tif	NA
MNA_V10046	Fossil	Disarticulated	Dolichorhynchops_sp	Sauropterygia	NA	NA	Rebecca McKean (St. Norbert College; Museum of Northern Arizona)	NA	Bona fide gastroliths	Fossil gastroliths	Plesiosaur gastroliths	ImageJ	mm	NA	Dolichorhynchops__MNA_V10046_G156	No	NA	Composition not analyzed	8.817	9	NA	NA	Dolichorynchops_sp__MNA_V10046__gastroliths_dissociated__scalebar_100mm__from_RebeccaMcKean.tif	Dolichorynchops_sp__MNA_V10046__gastroliths_dissociated__scalebar_100mm__from_RebeccaMcKean.tif	39.628	269.078	238.803	25.566	0.762	8.256	589.333	533.917	51.872	6.759	1.187	0.842	0.951	Dolichorynchops_sp__MNA_V10046__gastroliths_dissociated__scalebar_100mm__from_RebeccaMcKean.tif	NA
MNA_V10046	Fossil	Disarticulated	Dolichorhynchops_sp	Sauropterygia	NA	NA	Rebecca McKean (St. Norbert College; Museum of Northern Arizona)	NA	Bona fide gastroliths	Fossil gastroliths	Plesiosaur gastroliths	ImageJ	mm	NA	Dolichorhynchops__MNA_V10046_G157	No	NA	Composition not analyzed	16.169	16	NA	NA	Dolichorynchops_sp__MNA_V10046__gastroliths_dissociated__scalebar_100mm__from_RebeccaMcKean.tif	Dolichorynchops_sp__MNA_V10046__gastroliths_dissociated__scalebar_100mm__from_RebeccaMcKean.tif	127.713	278.439	226.296	47.509	0.711	16.145	599.083	491.083	159.318	10.995	1.423	0.703	0.973	Dolichorynchops_sp__MNA_V10046__gastroliths_dissociated__scalebar_100mm__from_RebeccaMcKean.tif	NA
MNA_V10046	Fossil	Disarticulated	Dolichorhynchops_sp	Sauropterygia	NA	NA	Rebecca McKean (St. Norbert College; Museum of Northern Arizona)	NA	Bona fide gastroliths	Fossil gastroliths	Plesiosaur gastroliths	ImageJ	mm	NA	Dolichorhynchops__MNA_V10046_G158	No	NA	Composition not analyzed	14.191	14	NA	NA	Dolichorynchops_sp__MNA_V10046__gastroliths_dissociated__scalebar_100mm__from_RebeccaMcKean.tif	Dolichorynchops_sp__MNA_V10046__gastroliths_dissociated__scalebar_100mm__from_RebeccaMcKean.tif	119.705	289.325	211.721	43.414	0.798	14.356	629.583	480.583	60.535	10.662	1.306	0.765	0.979	Dolichorynchops_sp__MNA_V10046__gastroliths_dissociated__scalebar_100mm__from_RebeccaMcKean.tif	NA
MNA_V10046	Fossil	Disarticulated	Dolichorhynchops_sp	Sauropterygia	NA	NA	Rebecca McKean (St. Norbert College; Museum of Northern Arizona)	NA	Bona fide gastroliths	Fossil gastroliths	Plesiosaur gastroliths	ImageJ	mm	NA	Dolichorhynchops__MNA_V10046_G159	No	NA	Composition not analyzed	32.941	33	NA	NA	Dolichorynchops_sp__MNA_V10046__gastroliths_dissociated__scalebar_100mm__from_RebeccaMcKean.tif	Dolichorynchops_sp__MNA_V10046__gastroliths_dissociated__scalebar_100mm__from_RebeccaMcKean.tif	501.201	227.129	200.592	86.049	0.851	32.602	495.875	407.25	92.589	19.868	1.612	0.62	0.982	Dolichorynchops_sp__MNA_V10046__gastroliths_dissociated__scalebar_100mm__from_RebeccaMcKean.tif	NA
MNA_V10046	Fossil	Disarticulated	Dolichorhynchops_sp	Sauropterygia	NA	NA	Rebecca McKean (St. Norbert College; Museum of Northern Arizona)	NA	Bona fide gastroliths	Fossil gastroliths	Plesiosaur gastroliths	ImageJ	mm	NA	Dolichorhynchops__MNA_V10046_G160	No	NA	Composition not analyzed	7.129	7	NA	NA	Dolichorynchops_sp__MNA_V10046__gastroliths_dissociated__scalebar_100mm__from_RebeccaMcKean.tif	Dolichorynchops_sp__MNA_V10046__gastroliths_dissociated__scalebar_100mm__from_RebeccaMcKean.tif	22.997	263.329	228.859	17.835	0.909	6.444	574.75	502.562	159.414	4.642	1.365	0.733	0.982	Dolichorynchops_sp__MNA_V10046__gastroliths_dissociated__scalebar_100mm__from_RebeccaMcKean.tif	NA
MNA_V10046	Fossil	Disarticulated	Dolichorhynchops_sp	Sauropterygia	NA	NA	Rebecca McKean (St. Norbert College; Museum of Northern Arizona)	NA	Bona fide gastroliths	Fossil gastroliths	Plesiosaur gastroliths	ImageJ	mm	NA	Dolichorhynchops__MNA_V10046_G161	No	NA	Composition not analyzed	10.534	11	NA	NA	Dolichorynchops_sp__MNA_V10046__gastroliths_dissociated__scalebar_100mm__from_RebeccaMcKean.tif	Dolichorynchops_sp__MNA_V10046__gastroliths_dissociated__scalebar_100mm__from_RebeccaMcKean.tif	74.944	264.665	216.001	32.904	0.87	11.637	571.062	479.25	14.949	8.101	1.337	0.748	0.971	Dolichorynchops_sp__MNA_V10046__gastroliths_dissociated__scalebar_100mm__from_RebeccaMcKean.tif	NA
MNA_V10046	Fossil	Disarticulated	Dolichorhynchops_sp	Sauropterygia	NA	NA	Rebecca McKean (St. Norbert College; Museum of Northern Arizona)	NA	Bona fide gastroliths	Fossil gastroliths	Plesiosaur gastroliths	ImageJ	mm	NA	Dolichorhynchops__MNA_V10046_G162	No	NA	Composition not analyzed	10.388	10	NA	NA	Dolichorynchops_sp__MNA_V10046__gastroliths_dissociated__scalebar_100mm__from_RebeccaMcKean.tif	Dolichorynchops_sp__MNA_V10046__gastroliths_dissociated__scalebar_100mm__from_RebeccaMcKean.tif	61.393	247.929	217.151	29.567	0.882	10.75	535.812	482.562	19.867	7.523	1.435	0.697	0.987	Dolichorynchops_sp__MNA_V10046__gastroliths_dissociated__scalebar_100mm__from_RebeccaMcKean.tif	NA
MNA_V10046	Fossil	Disarticulated	Dolichorhynchops_sp	Sauropterygia	NA	NA	Rebecca McKean (St. Norbert College; Museum of Northern Arizona)	NA	Bona fide gastroliths	Fossil gastroliths	Plesiosaur gastroliths	ImageJ	mm	NA	Dolichorhynchops__MNA_V10046_G163	No	NA	Composition not analyzed	10.567	11	NA	NA	Dolichorynchops_sp__MNA_V10046__gastroliths_dissociated__scalebar_100mm__from_RebeccaMcKean.tif	Dolichorynchops_sp__MNA_V10046__gastroliths_dissociated__scalebar_100mm__from_RebeccaMcKean.tif	62.214	247.655	206.972	30.544	0.838	10.73	536.625	462.688	39.109	8.338	1.292	0.774	0.96	Dolichorynchops_sp__MNA_V10046__gastroliths_dissociated__scalebar_100mm__from_RebeccaMcKean.tif	NA
MNA_V10046	Fossil	Disarticulated	Dolichorhynchops_sp	Sauropterygia	NA	NA	Rebecca McKean (St. Norbert College; Museum of Northern Arizona)	NA	Bona fide gastroliths	Fossil gastroliths	Plesiosaur gastroliths	ImageJ	mm	NA	Dolichorhynchops__MNA_V10046_G164	No	NA	Composition not analyzed	12.25	12	NA	NA	Dolichorynchops_sp__MNA_V10046__gastroliths_dissociated__scalebar_100mm__from_RebeccaMcKean.tif	Dolichorynchops_sp__MNA_V10046__gastroliths_dissociated__scalebar_100mm__from_RebeccaMcKean.tif	83.773	258.606	201.65	34.814	0.869	12.5	569.562	459.562	73.413	9.252	1.263	0.792	0.989	Dolichorynchops_sp__MNA_V10046__gastroliths_dissociated__scalebar_100mm__from_RebeccaMcKean.tif	NA
MNA_V10046	Fossil	Disarticulated	Dolichorhynchops_sp	Sauropterygia	NA	NA	Rebecca McKean (St. Norbert College; Museum of Northern Arizona)	NA	Bona fide gastroliths	Fossil gastroliths	Plesiosaur gastroliths	ImageJ	mm	NA	Dolichorhynchops__MNA_V10046_G165	No	NA	Composition not analyzed	10.566	11	NA	NA	Dolichorynchops_sp__MNA_V10046__gastroliths_dissociated__scalebar_100mm__from_RebeccaMcKean.tif	Dolichorynchops_sp__MNA_V10046__gastroliths_dissociated__scalebar_100mm__from_RebeccaMcKean.tif	75.149	277.334	210.602	33.047	0.865	11.315	600.062	459.875	173.533	8.908	1.244	0.804	1.005	Dolichorynchops_sp__MNA_V10046__gastroliths_dissociated__scalebar_100mm__from_RebeccaMcKean.tif	NA
MNA_V10046	Fossil	Disarticulated	Dolichorhynchops_sp	Sauropterygia	NA	NA	Rebecca McKean (St. Norbert College; Museum of Northern Arizona)	NA	Bona fide gastroliths	Fossil gastroliths	Plesiosaur gastroliths	ImageJ	mm	NA	Dolichorhynchops__MNA_V10046_G166	No	NA	Composition not analyzed	15.701	16	NA	NA	Dolichorynchops_sp__MNA_V10046__gastroliths_dissociated__scalebar_100mm__from_RebeccaMcKean.tif	Dolichorynchops_sp__MNA_V10046__gastroliths_dissociated__scalebar_100mm__from_RebeccaMcKean.tif	106.975	281.032	195.996	41.14	0.794	15.981	610.188	420.688	135.431	9.442	1.677	0.596	0.989	Dolichorynchops_sp__MNA_V10046__gastroliths_dissociated__scalebar_100mm__from_RebeccaMcKean.tif	NA
MNA_V10046	Fossil	Disarticulated	Dolichorhynchops_sp	Sauropterygia	NA	NA	Rebecca McKean (St. Norbert College; Museum of Northern Arizona)	NA	Bona fide gastroliths	Fossil gastroliths	Plesiosaur gastroliths	ImageJ	mm	NA	Dolichorhynchops__MNA_V10046_G167	No	NA	Composition not analyzed	15.245	15	NA	NA	Dolichorynchops_sp__MNA_V10046__gastroliths_dissociated__scalebar_100mm__from_RebeccaMcKean.tif	Dolichorynchops_sp__MNA_V10046__gastroliths_dissociated__scalebar_100mm__from_RebeccaMcKean.tif	130.177	296.014	193.36	45.165	0.802	15.483	653.75	409.083	99.83	10.673	1.381	0.724	0.979	Dolichorynchops_sp__MNA_V10046__gastroliths_dissociated__scalebar_100mm__from_RebeccaMcKean.tif	NA
MNA_V10046	Fossil	Disarticulated	Dolichorhynchops_sp	Sauropterygia	NA	NA	Rebecca McKean (St. Norbert College; Museum of Northern Arizona)	NA	Bona fide gastroliths	Fossil gastroliths	Plesiosaur gastroliths	ImageJ	mm	NA	Dolichorhynchops__MNA_V10046_G168	No	NA	Composition not analyzed	16.283	16	NA	NA	Dolichorynchops_sp__MNA_V10046__gastroliths_dissociated__scalebar_100mm__from_RebeccaMcKean.tif	Dolichorynchops_sp__MNA_V10046__gastroliths_dissociated__scalebar_100mm__from_RebeccaMcKean.tif	148.246	266.154	183.474	46.827	0.85	16.711	567.583	404.667	177.151	11.883	1.414	0.707	0.986	Dolichorynchops_sp__MNA_V10046__gastroliths_dissociated__scalebar_100mm__from_RebeccaMcKean.tif	NA
MNA_V10046	Fossil	Disarticulated	Dolichorhynchops_sp	Sauropterygia	NA	NA	Rebecca McKean (St. Norbert College; Museum of Northern Arizona)	NA	Bona fide gastroliths	Fossil gastroliths	Plesiosaur gastroliths	ImageJ	mm	NA	Dolichorhynchops__MNA_V10046_G169	No	NA	Composition not analyzed	10.879	11	NA	NA	Dolichorynchops_sp__MNA_V10046__gastroliths_dissociated__scalebar_100mm__from_RebeccaMcKean.tif	Dolichorynchops_sp__MNA_V10046__gastroliths_dissociated__scalebar_100mm__from_RebeccaMcKean.tif	70.016	281.278	181.359	33.127	0.802	11.176	613	390.167	131.987	7.959	1.396	0.716	0.957	Dolichorynchops_sp__MNA_V10046__gastroliths_dissociated__scalebar_100mm__from_RebeccaMcKean.tif	NA
MNA_V10046	Fossil	Disarticulated	Dolichorhynchops_sp	Sauropterygia	NA	NA	Rebecca McKean (St. Norbert College; Museum of Northern Arizona)	NA	Bona fide gastroliths	Fossil gastroliths	Plesiosaur gastroliths	ImageJ	mm	NA	Dolichorhynchops__MNA_V10046_G170	No	NA	Composition not analyzed	22.242	22	NA	NA	Dolichorynchops_sp__MNA_V10046__gastroliths_dissociated__scalebar_100mm__from_RebeccaMcKean.tif	Dolichorynchops_sp__MNA_V10046__gastroliths_dissociated__scalebar_100mm__from_RebeccaMcKean.tif	181.714	264.888	168.161	55.584	0.739	22.042	562.375	371.875	4.421	11.215	2.058	0.486	0.975	Dolichorynchops_sp__MNA_V10046__gastroliths_dissociated__scalebar_100mm__from_RebeccaMcKean.tif	NA
MNA_V10046	Fossil	Disarticulated	Dolichorhynchops_sp	Sauropterygia	NA	NA	Rebecca McKean (St. Norbert College; Museum of Northern Arizona)	NA	Bona fide gastroliths	Fossil gastroliths	Plesiosaur gastroliths	ImageJ	mm	NA	Dolichorhynchops__MNA_V10046_G171	No	NA	Composition not analyzed	17.686	18	NA	NA	Dolichorynchops_sp__MNA_V10046__gastroliths_dissociated__scalebar_100mm__from_RebeccaMcKean.tif	Dolichorynchops_sp__MNA_V10046__gastroliths_dissociated__scalebar_100mm__from_RebeccaMcKean.tif	169.189	287.387	161.475	50.1	0.847	17.111	629.417	374.75	67.283	12.27	1.356	0.737	0.984	Dolichorynchops_sp__MNA_V10046__gastroliths_dissociated__scalebar_100mm__from_RebeccaMcKean.tif	NA
MNA_V10046	Fossil	Disarticulated	Dolichorhynchops_sp	Sauropterygia	NA	NA	Rebecca McKean (St. Norbert College; Museum of Northern Arizona)	NA	Bona fide gastroliths	Fossil gastroliths	Plesiosaur gastroliths	ImageJ	mm	NA	Dolichorhynchops__MNA_V10046_G172	No	NA	Composition not analyzed	22.276	22	NA	NA	Dolichorynchops_sp__MNA_V10046__gastroliths_dissociated__scalebar_100mm__from_RebeccaMcKean.tif	Dolichorynchops_sp__MNA_V10046__gastroliths_dissociated__scalebar_100mm__from_RebeccaMcKean.tif	258.711	264.624	148.311	62.05	0.844	22.537	570.917	348.417	58.707	14.539	1.553	0.644	0.994	Dolichorynchops_sp__MNA_V10046__gastroliths_dissociated__scalebar_100mm__from_RebeccaMcKean.tif	NA
MNA_V10046	Fossil	Disarticulated	Dolichorhynchops_sp	Sauropterygia	NA	NA	Rebecca McKean (St. Norbert College; Museum of Northern Arizona)	NA	Bona fide gastroliths	Fossil gastroliths	Plesiosaur gastroliths	ImageJ	mm	NA	Dolichorhynchops__MNA_V10046_G173	No	NA	Composition not analyzed	18.198	18	NA	NA	Dolichorynchops_sp__MNA_V10046__gastroliths_dissociated__scalebar_100mm__from_RebeccaMcKean.tif	Dolichorynchops_sp__MNA_V10046__gastroliths_dissociated__scalebar_100mm__from_RebeccaMcKean.tif	182.124	214.64	178.093	54.01	0.785	18.538	472	374.333	97.255	14.034	1.358	0.736	0.973	Dolichorynchops_sp__MNA_V10046__gastroliths_dissociated__scalebar_100mm__from_RebeccaMcKean.tif	NA
MNA_V10046	Fossil	Disarticulated	Dolichorhynchops_sp	Sauropterygia	NA	NA	Rebecca McKean (St. Norbert College; Museum of Northern Arizona)	NA	Bona fide gastroliths	Fossil gastroliths	Plesiosaur gastroliths	ImageJ	mm	NA	Dolichorhynchops__MNA_V10046_G174	No	NA	Composition not analyzed	16.601	17	NA	NA	Dolichorynchops_sp__MNA_V10046__gastroliths_dissociated__scalebar_100mm__from_RebeccaMcKean.tif	Dolichorynchops_sp__MNA_V10046__gastroliths_dissociated__scalebar_100mm__from_RebeccaMcKean.tif	173.706	215.33	153.859	51.584	0.82	16.47	456.167	337	168.226	13.31	1.202	0.832	0.985	Dolichorynchops_sp__MNA_V10046__gastroliths_dissociated__scalebar_100mm__from_RebeccaMcKean.tif	NA
MNA_V10046	Fossil	Disarticulated	Dolichorhynchops_sp	Sauropterygia	NA	NA	Rebecca McKean (St. Norbert College; Museum of Northern Arizona)	NA	Bona fide gastroliths	Fossil gastroliths	Plesiosaur gastroliths	ImageJ	mm	NA	Dolichorhynchops__MNA_V10046_G175	No	NA	Composition not analyzed	17.418	17	NA	NA	Dolichorynchops_sp__MNA_V10046__gastroliths_dissociated__scalebar_100mm__from_RebeccaMcKean.tif	Dolichorynchops_sp__MNA_V10046__gastroliths_dissociated__scalebar_100mm__from_RebeccaMcKean.tif	139.211	247.34	144.988	46.768	0.8	17.107	535.917	303.75	122.287	10.633	1.578	0.634	0.991	Dolichorynchops_sp__MNA_V10046__gastroliths_dissociated__scalebar_100mm__from_RebeccaMcKean.tif	NA
MNA_V10046	Fossil	Disarticulated	Dolichorhynchops_sp	Sauropterygia	NA	NA	Rebecca McKean (St. Norbert College; Museum of Northern Arizona)	NA	Bona fide gastroliths	Fossil gastroliths	Plesiosaur gastroliths	ImageJ	mm	NA	Dolichorhynchops__MNA_V10046_G176	No	NA	Composition not analyzed	8.616	9	NA	NA	Dolichorynchops_sp__MNA_V10046__gastroliths_dissociated__scalebar_100mm__from_RebeccaMcKean.tif	Dolichorynchops_sp__MNA_V10046__gastroliths_dissociated__scalebar_100mm__from_RebeccaMcKean.tif	42.913	249.17	193.711	24.012	0.935	8.345	543.562	420.938	131.698	6.783	1.154	0.867	0.998	Dolichorynchops_sp__MNA_V10046__gastroliths_dissociated__scalebar_100mm__from_RebeccaMcKean.tif	NA
MNA_V10046	Fossil	Disarticulated	Dolichorhynchops_sp	Sauropterygia	NA	NA	Rebecca McKean (St. Norbert College; Museum of Northern Arizona)	NA	Bona fide gastroliths	Fossil gastroliths	Plesiosaur gastroliths	ImageJ	mm	NA	Dolichorhynchops__MNA_V10046_G177	No	NA	Composition not analyzed	10.014	10	NA	NA	Dolichorynchops_sp__MNA_V10046__gastroliths_dissociated__scalebar_100mm__from_RebeccaMcKean.tif	Dolichorynchops_sp__MNA_V10046__gastroliths_dissociated__scalebar_100mm__from_RebeccaMcKean.tif	47.636	239.649	189.031	27.298	0.803	10.121	518	417.312	7.881	6.301	1.637	0.611	0.945	Dolichorynchops_sp__MNA_V10046__gastroliths_dissociated__scalebar_100mm__from_RebeccaMcKean.tif	NA
MNA_V10046	Fossil	Disarticulated	Dolichorhynchops_sp	Sauropterygia	NA	NA	Rebecca McKean (St. Norbert College; Museum of Northern Arizona)	NA	Bona fide gastroliths	Fossil gastroliths	Plesiosaur gastroliths	ImageJ	mm	NA	Dolichorhynchops__MNA_V10046_G178	No	NA	Composition not analyzed	12.1	12	NA	NA	Dolichorynchops_sp__MNA_V10046__gastroliths_dissociated__scalebar_100mm__from_RebeccaMcKean.tif	Dolichorynchops_sp__MNA_V10046__gastroliths_dissociated__scalebar_100mm__from_RebeccaMcKean.tif	76.176	239.005	174.008	36.694	0.711	12.39	523.583	398.917	55.68	9.324	1.3	0.769	0.932	Dolichorynchops_sp__MNA_V10046__gastroliths_dissociated__scalebar_100mm__from_RebeccaMcKean.tif	NA
MNA_V10046	Fossil	Disarticulated	Dolichorhynchops_sp	Sauropterygia	NA	NA	Rebecca McKean (St. Norbert College; Museum of Northern Arizona)	NA	Bona fide gastroliths	Fossil gastroliths	Plesiosaur gastroliths	ImageJ	mm	NA	Dolichorhynchops__MNA_V10046_G179	No	NA	Composition not analyzed	8.441	8	NA	NA	Dolichorynchops_sp__MNA_V10046__gastroliths_dissociated__scalebar_100mm__from_RebeccaMcKean.tif	Dolichorynchops_sp__MNA_V10046__gastroliths_dissociated__scalebar_100mm__from_RebeccaMcKean.tif	44.761	227.303	176.698	25.095	0.893	8.728	494.438	397.312	48.552	6.563	1.243	0.805	0.989	Dolichorynchops_sp__MNA_V10046__gastroliths_dissociated__scalebar_100mm__from_RebeccaMcKean.tif	NA
MNA_V10046	Fossil	Disarticulated	Dolichorhynchops_sp	Sauropterygia	NA	NA	Rebecca McKean (St. Norbert College; Museum of Northern Arizona)	NA	Bona fide gastroliths	Fossil gastroliths	Plesiosaur gastroliths	ImageJ	mm	NA	Dolichorhynchops__MNA_V10046_G180	No	NA	Composition not analyzed	10.43	10	NA	NA	Dolichorynchops_sp__MNA_V10046__gastroliths_dissociated__scalebar_100mm__from_RebeccaMcKean.tif	Dolichorynchops_sp__MNA_V10046__gastroliths_dissociated__scalebar_100mm__from_RebeccaMcKean.tif	46.814	246.773	163.8	27.608	0.772	10.153	537.583	353.5	130.324	5.882	1.693	0.591	0.987	Dolichorynchops_sp__MNA_V10046__gastroliths_dissociated__scalebar_100mm__from_RebeccaMcKean.tif	NA
MNA_V10046	Fossil	Disarticulated	Dolichorhynchops_sp	Sauropterygia	NA	NA	Rebecca McKean (St. Norbert College; Museum of Northern Arizona)	NA	Bona fide gastroliths	Fossil gastroliths	Plesiosaur gastroliths	ImageJ	mm	NA	Dolichorhynchops__MNA_V10046_G181	No	NA	Composition not analyzed	6.568	7	NA	NA	Dolichorynchops_sp__MNA_V10046__gastroliths_dissociated__scalebar_100mm__from_RebeccaMcKean.tif	Dolichorynchops_sp__MNA_V10046__gastroliths_dissociated__scalebar_100mm__from_RebeccaMcKean.tif	30.799	239.135	153.146	21.589	0.83	7.457	519.833	340.417	23.58	5.542	1.312	0.762	0.977	Dolichorynchops_sp__MNA_V10046__gastroliths_dissociated__scalebar_100mm__from_RebeccaMcKean.tif	NA
MNA_V10046	Fossil	Disarticulated	Dolichorhynchops_sp	Sauropterygia	NA	NA	Rebecca McKean (St. Norbert College; Museum of Northern Arizona)	NA	Bona fide gastroliths	Fossil gastroliths	Plesiosaur gastroliths	ImageJ	mm	NA	Dolichorhynchops__MNA_V10046_G182	No	NA	Composition not analyzed	13.294	13	NA	NA	Dolichorynchops_sp__MNA_V10046__gastroliths_dissociated__scalebar_100mm__from_RebeccaMcKean.tif	Dolichorynchops_sp__MNA_V10046__gastroliths_dissociated__scalebar_100mm__from_RebeccaMcKean.tif	90.754	218.681	139.269	35.523	0.904	12.882	471.25	299.667	146.357	9.073	1.38	0.725	1.001	Dolichorynchops_sp__MNA_V10046__gastroliths_dissociated__scalebar_100mm__from_RebeccaMcKean.tif	NA
MNA_V10046	Fossil	Disarticulated	Dolichorhynchops_sp	Sauropterygia	NA	NA	Rebecca McKean (St. Norbert College; Museum of Northern Arizona)	NA	Bona fide gastroliths	Fossil gastroliths	Plesiosaur gastroliths	ImageJ	mm	NA	Dolichorhynchops__MNA_V10046_G183	No	NA	Composition not analyzed	11.154	11	NA	NA	Dolichorynchops_sp__MNA_V10046__gastroliths_dissociated__scalebar_100mm__from_RebeccaMcKean.tif	Dolichorynchops_sp__MNA_V10046__gastroliths_dissociated__scalebar_100mm__from_RebeccaMcKean.tif	62.009	229.07	160.841	29.677	0.885	9.596	503.667	365.5	73.776	8.059	1.163	0.86	0.984	Dolichorynchops_sp__MNA_V10046__gastroliths_dissociated__scalebar_100mm__from_RebeccaMcKean.tif	NA
MNA_V10046	Fossil	Disarticulated	Dolichorhynchops_sp	Sauropterygia	NA	NA	Rebecca McKean (St. Norbert College; Museum of Northern Arizona)	NA	Bona fide gastroliths	Fossil gastroliths	Plesiosaur gastroliths	ImageJ	mm	NA	Dolichorhynchops__MNA_V10046_G184	No	NA	Composition not analyzed	10.223	10	NA	NA	Dolichorynchops_sp__MNA_V10046__gastroliths_dissociated__scalebar_100mm__from_RebeccaMcKean.tif	Dolichorynchops_sp__MNA_V10046__gastroliths_dissociated__scalebar_100mm__from_RebeccaMcKean.tif	59.75	236.07	132.721	28.777	0.907	10.162	511.625	298.875	28.279	7.251	1.403	0.713	0.991	Dolichorynchops_sp__MNA_V10046__gastroliths_dissociated__scalebar_100mm__from_RebeccaMcKean.tif	NA
MNA_V10046	Fossil	Disarticulated	Dolichorhynchops_sp	Sauropterygia	NA	NA	Rebecca McKean (St. Norbert College; Museum of Northern Arizona)	NA	Bona fide gastroliths	Fossil gastroliths	Plesiosaur gastroliths	ImageJ	mm	NA	Dolichorhynchops__MNA_V10046_G185	No	NA	Composition not analyzed	6.183	6	NA	NA	Dolichorynchops_sp__MNA_V10046__gastroliths_dissociated__scalebar_100mm__from_RebeccaMcKean.tif	Dolichorynchops_sp__MNA_V10046__gastroliths_dissociated__scalebar_100mm__from_RebeccaMcKean.tif	23.407	252.357	134.488	17.655	0.944	6.112	550.312	295.125	163.58	4.74	1.271	0.787	0.97	Dolichorynchops_sp__MNA_V10046__gastroliths_dissociated__scalebar_100mm__from_RebeccaMcKean.tif	NA
MNA_V10046	Fossil	Disarticulated	Dolichorhynchops_sp	Sauropterygia	NA	NA	Rebecca McKean (St. Norbert College; Museum of Northern Arizona)	NA	Bona fide gastroliths	Fossil gastroliths	Plesiosaur gastroliths	ImageJ	mm	NA	Dolichorhynchops__MNA_V10046_G186	No	NA	Composition not analyzed	20.542	21	NA	NA	Dolichorynchops_sp__MNA_V10046__gastroliths_dissociated__scalebar_100mm__from_RebeccaMcKean.tif	Dolichorynchops_sp__MNA_V10046__gastroliths_dissociated__scalebar_100mm__from_RebeccaMcKean.tif	271.441	269.306	124.747	61.217	0.91	20.529	576.375	286.75	29.961	16.835	1.183	0.845	0.975	Dolichorynchops_sp__MNA_V10046__gastroliths_dissociated__scalebar_100mm__from_RebeccaMcKean.tif	NA
MNA_V10046	Fossil	Disarticulated	Dolichorhynchops_sp	Sauropterygia	NA	NA	Rebecca McKean (St. Norbert College; Museum of Northern Arizona)	NA	Bona fide gastroliths	Fossil gastroliths	Plesiosaur gastroliths	ImageJ	mm	NA	Dolichorhynchops__MNA_V10046_G187	No	NA	Composition not analyzed	21.164	21	NA	NA	Dolichorynchops_sp__MNA_V10046__gastroliths_dissociated__scalebar_100mm__from_RebeccaMcKean.tif	Dolichorynchops_sp__MNA_V10046__gastroliths_dissociated__scalebar_100mm__from_RebeccaMcKean.tif	201.63	245.136	119.447	56.961	0.781	21.327	517.667	264.833	175.43	12.499	1.652	0.605	0.976	Dolichorynchops_sp__MNA_V10046__gastroliths_dissociated__scalebar_100mm__from_RebeccaMcKean.tif	NA
MNA_V10046	Fossil	Disarticulated	Dolichorhynchops_sp	Sauropterygia	NA	NA	Rebecca McKean (St. Norbert College; Museum of Northern Arizona)	NA	Bona fide gastroliths	Fossil gastroliths	Plesiosaur gastroliths	ImageJ	mm	NA	Dolichorhynchops__MNA_V10046_G188	No	NA	Composition not analyzed	26.295	26	NA	NA	Dolichorynchops_sp__MNA_V10046__gastroliths_dissociated__scalebar_100mm__from_RebeccaMcKean.tif	Dolichorynchops_sp__MNA_V10046__gastroliths_dissociated__scalebar_100mm__from_RebeccaMcKean.tif	285.814	221.004	122.387	67.53	0.788	26.296	463.625	254	154.208	15.798	1.721	0.581	0.968	Dolichorynchops_sp__MNA_V10046__gastroliths_dissociated__scalebar_100mm__from_RebeccaMcKean.tif	NA
MNA_V10046	Fossil	Disarticulated	Dolichorhynchops_sp	Sauropterygia	NA	NA	Rebecca McKean (St. Norbert College; Museum of Northern Arizona)	NA	Bona fide gastroliths	Fossil gastroliths	Plesiosaur gastroliths	ImageJ	mm	NA	Dolichorhynchops__MNA_V10046_G189	No	NA	Composition not analyzed	8.094	8	NA	NA	Dolichorynchops_sp__MNA_V10046__gastroliths_dissociated__scalebar_100mm__from_RebeccaMcKean.tif	Dolichorynchops_sp__MNA_V10046__gastroliths_dissociated__scalebar_100mm__from_RebeccaMcKean.tif	45.172	275.682	157.18	24.344	0.958	8.148	600.812	352.062	28.436	7.009	1.123	0.891	1.007	Dolichorynchops_sp__MNA_V10046__gastroliths_dissociated__scalebar_100mm__from_RebeccaMcKean.tif	NA
MNA_V10046	Fossil	Disarticulated	Dolichorhynchops_sp	Sauropterygia	NA	NA	Rebecca McKean (St. Norbert College; Museum of Northern Arizona)	NA	Bona fide gastroliths	Fossil gastroliths	Plesiosaur gastroliths	ImageJ	mm	NA	Dolichorhynchops__MNA_V10046_G190	No	NA	Composition not analyzed	6.929	7	NA	NA	Dolichorynchops_sp__MNA_V10046__gastroliths_dissociated__scalebar_100mm__from_RebeccaMcKean.tif	Dolichorynchops_sp__MNA_V10046__gastroliths_dissociated__scalebar_100mm__from_RebeccaMcKean.tif	23.613	292.838	179.666	18.849	0.835	6.993	645.042	389.125	97.758	4.55	1.587	0.63	1.009	Dolichorynchops_sp__MNA_V10046__gastroliths_dissociated__scalebar_100mm__from_RebeccaMcKean.tif	NA
MNA_V10046	Fossil	Disarticulated	Dolichorhynchops_sp	Sauropterygia	NA	NA	Rebecca McKean (St. Norbert College; Museum of Northern Arizona)	NA	Bona fide gastroliths	Fossil gastroliths	Plesiosaur gastroliths	ImageJ	mm	NA	Dolichorhynchops__MNA_V10046_G191	No	NA	Composition not analyzed	5.295	5	NA	NA	Dolichorynchops_sp__MNA_V10046__gastroliths_dissociated__scalebar_100mm__from_RebeccaMcKean.tif	Dolichorynchops_sp__MNA_V10046__gastroliths_dissociated__scalebar_100mm__from_RebeccaMcKean.tif	19.711	300.661	176.923	16.092	0.957	5.167	657.75	391.625	12.665	4.869	1.02	0.98	0.98	Dolichorynchops_sp__MNA_V10046__gastroliths_dissociated__scalebar_100mm__from_RebeccaMcKean.tif	NA
MNA_V10046	Fossil	Disarticulated	Dolichorhynchops_sp	Sauropterygia	NA	NA	Rebecca McKean (St. Norbert College; Museum of Northern Arizona)	NA	Bona fide gastroliths	Fossil gastroliths	Plesiosaur gastroliths	ImageJ	mm	NA	Dolichorhynchops__MNA_V10046_G192	No	NA	Composition not analyzed	7.323	7	NA	NA	Dolichorynchops_sp__MNA_V10046__gastroliths_dissociated__scalebar_100mm__from_RebeccaMcKean.tif	Dolichorynchops_sp__MNA_V10046__gastroliths_dissociated__scalebar_100mm__from_RebeccaMcKean.tif	25.255	296.765	168.901	19.863	0.804	7.453	647.792	375.917	28.773	4.252	1.759	0.569	1	Dolichorynchops_sp__MNA_V10046__gastroliths_dissociated__scalebar_100mm__from_RebeccaMcKean.tif	NA
MNA_V10046	Fossil	Disarticulated	Dolichorhynchops_sp	Sauropterygia	NA	NA	Rebecca McKean (St. Norbert College; Museum of Northern Arizona)	NA	Bona fide gastroliths	Fossil gastroliths	Plesiosaur gastroliths	ImageJ	mm	NA	Dolichorhynchops__MNA_V10046_G193	No	NA	Composition not analyzed	11.555	12	NA	NA	Dolichorynchops_sp__MNA_V10046__gastroliths_dissociated__scalebar_100mm__from_RebeccaMcKean.tif	Dolichorynchops_sp__MNA_V10046__gastroliths_dissociated__scalebar_100mm__from_RebeccaMcKean.tif	71.043	301.256	158.12	31.897	0.877	11.572	663.812	335.375	96.464	8.622	1.231	0.812	0.975	Dolichorynchops_sp__MNA_V10046__gastroliths_dissociated__scalebar_100mm__from_RebeccaMcKean.tif	NA
MNA_V10046	Fossil	Disarticulated	Dolichorhynchops_sp	Sauropterygia	NA	NA	Rebecca McKean (St. Norbert College; Museum of Northern Arizona)	NA	Bona fide gastroliths	Fossil gastroliths	Plesiosaur gastroliths	ImageJ	mm	NA	Dolichorhynchops__MNA_V10046_G194	No	NA	Composition not analyzed	35.123	35	NA	NA	Dolichorynchops_sp__MNA_V10046__gastroliths_dissociated__scalebar_100mm__from_RebeccaMcKean.tif	Dolichorynchops_sp__MNA_V10046__gastroliths_dissociated__scalebar_100mm__from_RebeccaMcKean.tif	467.733	294.207	137.099	87.859	0.761	35.449	610.625	314.25	22.549	19.15	1.847	0.541	0.968	Dolichorynchops_sp__MNA_V10046__gastroliths_dissociated__scalebar_100mm__from_RebeccaMcKean.tif	NA
MNA_V10046	Fossil	Disarticulated	Dolichorhynchops_sp	Sauropterygia	NA	NA	Rebecca McKean (St. Norbert College; Museum of Northern Arizona)	NA	Bona fide gastroliths	Fossil gastroliths	Plesiosaur gastroliths	ImageJ	mm	NA	Dolichorhynchops__MNA_V10046_G195	No	NA	Composition not analyzed	13.079	13	NA	NA	Dolichorynchops_sp__MNA_V10046__gastroliths_dissociated__scalebar_100mm__from_RebeccaMcKean.tif	Dolichorynchops_sp__MNA_V10046__gastroliths_dissociated__scalebar_100mm__from_RebeccaMcKean.tif	98.351	298.387	115.344	37.669	0.871	13.226	649.125	266.5	47.083	9.27	1.464	0.683	0.976	Dolichorynchops_sp__MNA_V10046__gastroliths_dissociated__scalebar_100mm__from_RebeccaMcKean.tif	NA
MNA_V10046	Fossil	Disarticulated	Dolichorhynchops_sp	Sauropterygia	NA	NA	Rebecca McKean (St. Norbert College; Museum of Northern Arizona)	NA	Bona fide gastroliths	Fossil gastroliths	Plesiosaur gastroliths	ImageJ	mm	NA	Dolichorhynchops__MNA_V10046_G196	No	NA	Composition not analyzed	12.441	12	NA	NA	Dolichorynchops_sp__MNA_V10046__gastroliths_dissociated__scalebar_100mm__from_RebeccaMcKean.tif	Dolichorynchops_sp__MNA_V10046__gastroliths_dissociated__scalebar_100mm__from_RebeccaMcKean.tif	79.256	286.52	122.372	34.015	0.861	12.088	630.125	257.25	98.624	9.246	1.262	0.792	0.97	Dolichorynchops_sp__MNA_V10046__gastroliths_dissociated__scalebar_100mm__from_RebeccaMcKean.tif	NA
MNA_V10046	Fossil	Disarticulated	Dolichorhynchops_sp	Sauropterygia	NA	NA	Rebecca McKean (St. Norbert College; Museum of Northern Arizona)	NA	Bona fide gastroliths	Fossil gastroliths	Plesiosaur gastroliths	ImageJ	mm	NA	Dolichorhynchops__MNA_V10046_G197	No	NA	Composition not analyzed	20.133	20	NA	NA	Dolichorynchops_sp__MNA_V10046__gastroliths_dissociated__scalebar_100mm__from_RebeccaMcKean.tif	Dolichorynchops_sp__MNA_V10046__gastroliths_dissociated__scalebar_100mm__from_RebeccaMcKean.tif	263.228	277.044	103.558	63.688	0.816	20.516	587	233.917	17.901	16.694	1.086	0.921	0.96	Dolichorynchops_sp__MNA_V10046__gastroliths_dissociated__scalebar_100mm__from_RebeccaMcKean.tif	NA
MNA_V10046	Fossil	Disarticulated	Dolichorhynchops_sp	Sauropterygia	NA	NA	Rebecca McKean (St. Norbert College; Museum of Northern Arizona)	NA	Bona fide gastroliths	Fossil gastroliths	Plesiosaur gastroliths	ImageJ	mm	NA	Dolichorhynchops__MNA_V10046_G198	No	NA	Composition not analyzed	12.738	13	NA	NA	Dolichorynchops_sp__MNA_V10046__gastroliths_dissociated__scalebar_100mm__from_RebeccaMcKean.tif	Dolichorynchops_sp__MNA_V10046__gastroliths_dissociated__scalebar_100mm__from_RebeccaMcKean.tif	99.994	295.994	95.343	37.073	0.914	12.581	652.25	195.75	98.805	10.292	1.219	0.82	1.002	Dolichorynchops_sp__MNA_V10046__gastroliths_dissociated__scalebar_100mm__from_RebeccaMcKean.tif	NA
MNA_V10046	Fossil	Disarticulated	Dolichorhynchops_sp	Sauropterygia	NA	NA	Rebecca McKean (St. Norbert College; Museum of Northern Arizona)	NA	Bona fide gastroliths	Fossil gastroliths	Plesiosaur gastroliths	ImageJ	mm	NA	Dolichorhynchops__MNA_V10046_G199	No	NA	Composition not analyzed	10.019	10	NA	NA	Dolichorynchops_sp__MNA_V10046__gastroliths_dissociated__scalebar_100mm__from_RebeccaMcKean.tif	Dolichorynchops_sp__MNA_V10046__gastroliths_dissociated__scalebar_100mm__from_RebeccaMcKean.tif	54.001	288.374	78.513	28.595	0.83	9.763	625.938	168.438	132.296	7.157	1.336	0.749	0.958	Dolichorynchops_sp__MNA_V10046__gastroliths_dissociated__scalebar_100mm__from_RebeccaMcKean.tif	NA
MNA_V10046	Fossil	Disarticulated	Dolichorhynchops_sp	Sauropterygia	NA	NA	Rebecca McKean (St. Norbert College; Museum of Northern Arizona)	NA	Bona fide gastroliths	Fossil gastroliths	Plesiosaur gastroliths	ImageJ	mm	NA	Dolichorhynchops__MNA_V10046_G200	No	NA	Composition not analyzed	12.75	13	NA	NA	Dolichorynchops_sp__MNA_V10046__gastroliths_dissociated__scalebar_100mm__from_RebeccaMcKean.tif	Dolichorynchops_sp__MNA_V10046__gastroliths_dissociated__scalebar_100mm__from_RebeccaMcKean.tif	70.838	276.052	85.725	33.424	0.797	12.749	598.917	181	143.673	7.363	1.77	0.565	0.987	Dolichorynchops_sp__MNA_V10046__gastroliths_dissociated__scalebar_100mm__from_RebeccaMcKean.tif	NA
MNA_V10046	Fossil	Disarticulated	Dolichorhynchops_sp	Sauropterygia	NA	NA	Rebecca McKean (St. Norbert College; Museum of Northern Arizona)	NA	Bona fide gastroliths	Fossil gastroliths	Plesiosaur gastroliths	ImageJ	mm	NA	Dolichorhynchops__MNA_V10046_G201	No	NA	Composition not analyzed	16.842	17	NA	NA	Dolichorynchops_sp__MNA_V10046__gastroliths_dissociated__scalebar_100mm__from_RebeccaMcKean.tif	Dolichorynchops_sp__MNA_V10046__gastroliths_dissociated__scalebar_100mm__from_RebeccaMcKean.tif	153.789	257.777	90.397	46.055	0.911	16.387	566.5	217.5	84.546	11.99	1.363	0.734	0.989	Dolichorynchops_sp__MNA_V10046__gastroliths_dissociated__scalebar_100mm__from_RebeccaMcKean.tif	NA
MNA_V10046	Fossil	Disarticulated	Dolichorhynchops_sp	Sauropterygia	NA	NA	Rebecca McKean (St. Norbert College; Museum of Northern Arizona)	NA	Bona fide gastroliths	Fossil gastroliths	Plesiosaur gastroliths	ImageJ	mm	NA	Dolichorhynchops__MNA_V10046_G202	No	NA	Composition not analyzed	25.253	25	NA	NA	Dolichorynchops_sp__MNA_V10046__gastroliths_dissociated__scalebar_100mm__from_RebeccaMcKean.tif	Dolichorynchops_sp__MNA_V10046__gastroliths_dissociated__scalebar_100mm__from_RebeccaMcKean.tif	251.525	238.123	78.888	64.614	0.757	24.916	502	161.375	144.25	13.079	2.058	0.486	0.97	Dolichorynchops_sp__MNA_V10046__gastroliths_dissociated__scalebar_100mm__from_RebeccaMcKean.tif	NA
MNA_V10046	Fossil	Disarticulated	Dolichorhynchops_sp	Sauropterygia	NA	NA	Rebecca McKean (St. Norbert College; Museum of Northern Arizona)	NA	Bona fide gastroliths	Fossil gastroliths	Plesiosaur gastroliths	ImageJ	mm	NA	Dolichorhynchops__MNA_V10046_G203	No	NA	Composition not analyzed	10.313	10	NA	NA	Dolichorynchops_sp__MNA_V10046__gastroliths_dissociated__scalebar_100mm__from_RebeccaMcKean.tif	Dolichorynchops_sp__MNA_V10046__gastroliths_dissociated__scalebar_100mm__from_RebeccaMcKean.tif	65.91	266.215	73.662	32.22	0.798	10.28	576.667	158.75	158.902	8.179	1.196	0.836	0.992	Dolichorynchops_sp__MNA_V10046__gastroliths_dissociated__scalebar_100mm__from_RebeccaMcKean.tif	NA
MNA_V10046	Fossil	Disarticulated	Dolichorhynchops_sp	Sauropterygia	NA	NA	Rebecca McKean (St. Norbert College; Museum of Northern Arizona)	NA	Bona fide gastroliths	Fossil gastroliths	Plesiosaur gastroliths	ImageJ	mm	NA	Dolichorhynchops__MNA_V10046_G204	No	NA	Composition not analyzed	25.853	26	NA	NA	Dolichorynchops_sp__MNA_V10046__gastroliths_dissociated__scalebar_100mm__from_RebeccaMcKean.tif	Dolichorynchops_sp__MNA_V10046__gastroliths_dissociated__scalebar_100mm__from_RebeccaMcKean.tif	296.902	276.926	59.331	70.734	0.746	26.04	588.25	112.75	131.561	15.87	1.756	0.569	0.932	Dolichorynchops_sp__MNA_V10046__gastroliths_dissociated__scalebar_100mm__from_RebeccaMcKean.tif	NA
MNA_V10046	Fossil	Disarticulated	Dolichorhynchops_sp	Sauropterygia	NA	NA	Rebecca McKean (St. Norbert College; Museum of Northern Arizona)	NA	Bona fide gastroliths	Fossil gastroliths	Plesiosaur gastroliths	ImageJ	mm	NA	Dolichorhynchops__MNA_V10046_G205	No	NA	Composition not analyzed	13.957	14	NA	NA	Dolichorynchops_sp__MNA_V10046__gastroliths_dissociated__scalebar_100mm__from_RebeccaMcKean.tif	Dolichorynchops_sp__MNA_V10046__gastroliths_dissociated__scalebar_100mm__from_RebeccaMcKean.tif	106.154	262.342	43.883	39.413	0.859	13.932	563.312	93.438	164.919	10.221	1.328	0.753	0.983	Dolichorynchops_sp__MNA_V10046__gastroliths_dissociated__scalebar_100mm__from_RebeccaMcKean.tif	NA
MNA_V10046	Fossil	Disarticulated	Dolichorhynchops_sp	Sauropterygia	NA	NA	Rebecca McKean (St. Norbert College; Museum of Northern Arizona)	NA	Bona fide gastroliths	Fossil gastroliths	Plesiosaur gastroliths	ImageJ	mm	NA	Dolichorhynchops__MNA_V10046_G206	No	NA	Composition not analyzed	31.238	31	NA	NA	Dolichorynchops_sp__MNA_V10046__gastroliths_dissociated__scalebar_100mm__from_RebeccaMcKean.tif	Dolichorynchops_sp__MNA_V10046__gastroliths_dissociated__scalebar_100mm__from_RebeccaMcKean.tif	514.137	248.065	57.055	88.517	0.825	31.478	513.875	110.75	155.326	21.288	1.436	0.696	0.977	Dolichorynchops_sp__MNA_V10046__gastroliths_dissociated__scalebar_100mm__from_RebeccaMcKean.tif	NA
MNA_V10046	Fossil	Disarticulated	Dolichorhynchops_sp	Sauropterygia	NA	NA	Rebecca McKean (St. Norbert College; Museum of Northern Arizona)	NA	Bona fide gastroliths	Fossil gastroliths	Plesiosaur gastroliths	ImageJ	mm	NA	Dolichorhynchops__MNA_V10046_G207	No	NA	Composition not analyzed	10.276	10	NA	NA	Dolichorynchops_sp__MNA_V10046__gastroliths_dissociated__scalebar_100mm__from_RebeccaMcKean.tif	Dolichorynchops_sp__MNA_V10046__gastroliths_dissociated__scalebar_100mm__from_RebeccaMcKean.tif	55.438	203.962	201.54	31.425	0.705	10.457	438.167	448.667	10.823	7.326	1.416	0.706	0.966	Dolichorynchops_sp__MNA_V10046__gastroliths_dissociated__scalebar_100mm__from_RebeccaMcKean.tif	NA
MNA_V10046	Fossil	Disarticulated	Dolichorhynchops_sp	Sauropterygia	NA	NA	Rebecca McKean (St. Norbert College; Museum of Northern Arizona)	NA	Bona fide gastroliths	Fossil gastroliths	Plesiosaur gastroliths	ImageJ	mm	NA	Dolichorhynchops__MNA_V10046_G208	No	NA	Composition not analyzed	11.34	11	NA	NA	Dolichorynchops_sp__MNA_V10046__gastroliths_dissociated__scalebar_100mm__from_RebeccaMcKean.tif	Dolichorynchops_sp__MNA_V10046__gastroliths_dissociated__scalebar_100mm__from_RebeccaMcKean.tif	59.545	205.03	187.735	32.15	0.724	11.371	440	416.5	16.991	7.25	1.526	0.656	0.983	Dolichorynchops_sp__MNA_V10046__gastroliths_dissociated__scalebar_100mm__from_RebeccaMcKean.tif	NA
MNA_V10046	Fossil	Disarticulated	Dolichorhynchops_sp	Sauropterygia	NA	NA	Rebecca McKean (St. Norbert College; Museum of Northern Arizona)	NA	Bona fide gastroliths	Fossil gastroliths	Plesiosaur gastroliths	ImageJ	mm	NA	Dolichorhynchops__MNA_V10046_G209	No	NA	Composition not analyzed	8.177	8	NA	NA	Dolichorynchops_sp__MNA_V10046__gastroliths_dissociated__scalebar_100mm__from_RebeccaMcKean.tif	Dolichorynchops_sp__MNA_V10046__gastroliths_dissociated__scalebar_100mm__from_RebeccaMcKean.tif	45.788	202.881	177.42	30.397	0.623	8.127	445.188	383.125	105.15	7.533	1.027	0.974	0.978	Dolichorynchops_sp__MNA_V10046__gastroliths_dissociated__scalebar_100mm__from_RebeccaMcKean.tif	NA
MNA_V10046	Fossil	Disarticulated	Dolichorhynchops_sp	Sauropterygia	NA	NA	Rebecca McKean (St. Norbert College; Museum of Northern Arizona)	NA	Bona fide gastroliths	Fossil gastroliths	Plesiosaur gastroliths	ImageJ	mm	NA	Dolichorhynchops__MNA_V10046_G210	No	NA	Composition not analyzed	14.017	14	NA	NA	Dolichorynchops_sp__MNA_V10046__gastroliths_dissociated__scalebar_100mm__from_RebeccaMcKean.tif	Dolichorynchops_sp__MNA_V10046__gastroliths_dissociated__scalebar_100mm__from_RebeccaMcKean.tif	86.237	205.304	163.665	35.83	0.844	13.646	438.75	355.375	155.084	8.011	1.742	0.574	0.984	Dolichorynchops_sp__MNA_V10046__gastroliths_dissociated__scalebar_100mm__from_RebeccaMcKean.tif	NA
MNA_V10046	Fossil	Disarticulated	Dolichorhynchops_sp	Sauropterygia	NA	NA	Rebecca McKean (St. Norbert College; Museum of Northern Arizona)	NA	Bona fide gastroliths	Fossil gastroliths	Plesiosaur gastroliths	ImageJ	mm	NA	Dolichorhynchops__MNA_V10046_G211	No	NA	Composition not analyzed	14.033	14	NA	NA	Dolichorynchops_sp__MNA_V10046__gastroliths_dissociated__scalebar_100mm__from_RebeccaMcKean.tif	Dolichorynchops_sp__MNA_V10046__gastroliths_dissociated__scalebar_100mm__from_RebeccaMcKean.tif	145.782	201.057	135.233	49.762	0.74	16.067	426.417	298.667	169.984	13.463	1.186	0.843	0.945	Dolichorynchops_sp__MNA_V10046__gastroliths_dissociated__scalebar_100mm__from_RebeccaMcKean.tif	NA
MNA_V10046	Fossil	Disarticulated	Dolichorhynchops_sp	Sauropterygia	NA	NA	Rebecca McKean (St. Norbert College; Museum of Northern Arizona)	NA	Bona fide gastroliths	Fossil gastroliths	Plesiosaur gastroliths	ImageJ	mm	NA	Dolichorhynchops__MNA_V10046_G212	No	NA	Composition not analyzed	7.78	8	NA	NA	Dolichorynchops_sp__MNA_V10046__gastroliths_dissociated__scalebar_100mm__from_RebeccaMcKean.tif	Dolichorynchops_sp__MNA_V10046__gastroliths_dissociated__scalebar_100mm__from_RebeccaMcKean.tif	43.529	203.483	122.704	25.105	0.868	8.81	438.938	271	175.206	6.666	1.202	0.832	0.981	Dolichorynchops_sp__MNA_V10046__gastroliths_dissociated__scalebar_100mm__from_RebeccaMcKean.tif	NA
MNA_V10046	Fossil	Disarticulated	Dolichorhynchops_sp	Sauropterygia	NA	NA	Rebecca McKean (St. Norbert College; Museum of Northern Arizona)	NA	Bona fide gastroliths	Fossil gastroliths	Plesiosaur gastroliths	ImageJ	mm	NA	Dolichorhynchops__MNA_V10046_G213	No	NA	Composition not analyzed	8.524	9	NA	NA	Dolichorynchops_sp__MNA_V10046__gastroliths_dissociated__scalebar_100mm__from_RebeccaMcKean.tif	Dolichorynchops_sp__MNA_V10046__gastroliths_dissociated__scalebar_100mm__from_RebeccaMcKean.tif	39.217	188.567	132.194	23.827	0.868	8.902	408.5	298.75	49.774	5.388	1.641	0.609	0.99	Dolichorynchops_sp__MNA_V10046__gastroliths_dissociated__scalebar_100mm__from_RebeccaMcKean.tif	NA
MNA_V10046	Fossil	Disarticulated	Dolichorhynchops_sp	Sauropterygia	NA	NA	Rebecca McKean (St. Norbert College; Museum of Northern Arizona)	NA	Bona fide gastroliths	Fossil gastroliths	Plesiosaur gastroliths	ImageJ	mm	NA	Dolichorhynchops__MNA_V10046_G214	No	NA	Composition not analyzed	10.593	11	NA	NA	Dolichorynchops_sp__MNA_V10046__gastroliths_dissociated__scalebar_100mm__from_RebeccaMcKean.tif	Dolichorynchops_sp__MNA_V10046__gastroliths_dissociated__scalebar_100mm__from_RebeccaMcKean.tif	48.046	191.294	120.364	27.26	0.813	10.593	410.188	266.562	13.293	6.073	1.721	0.581	0.973	Dolichorynchops_sp__MNA_V10046__gastroliths_dissociated__scalebar_100mm__from_RebeccaMcKean.tif	NA
MNA_V10046	Fossil	Disarticulated	Dolichorhynchops_sp	Sauropterygia	NA	NA	Rebecca McKean (St. Norbert College; Museum of Northern Arizona)	NA	Bona fide gastroliths	Fossil gastroliths	Plesiosaur gastroliths	ImageJ	mm	NA	Dolichorhynchops__MNA_V10046_G215	No	NA	Composition not analyzed	7.327	7	NA	NA	Dolichorynchops_sp__MNA_V10046__gastroliths_dissociated__scalebar_100mm__from_RebeccaMcKean.tif	Dolichorynchops_sp__MNA_V10046__gastroliths_dissociated__scalebar_100mm__from_RebeccaMcKean.tif	41.271	199.392	107.007	24.691	0.851	8.191	430.833	234.958	157.218	6.313	1.275	0.784	0.969	Dolichorynchops_sp__MNA_V10046__gastroliths_dissociated__scalebar_100mm__from_RebeccaMcKean.tif	NA
MNA_V10046	Fossil	Disarticulated	Dolichorhynchops_sp	Sauropterygia	NA	NA	Rebecca McKean (St. Norbert College; Museum of Northern Arizona)	NA	Bona fide gastroliths	Fossil gastroliths	Plesiosaur gastroliths	ImageJ	mm	NA	Dolichorhynchops__MNA_V10046_G216	No	NA	Composition not analyzed	11.179	11	NA	NA	Dolichorynchops_sp__MNA_V10046__gastroliths_dissociated__scalebar_100mm__from_RebeccaMcKean.tif	Dolichorynchops_sp__MNA_V10046__gastroliths_dissociated__scalebar_100mm__from_RebeccaMcKean.tif	74.533	185.943	107.115	32.004	0.914	11.213	401.5	227.188	129.157	8.762	1.252	0.799	0.993	Dolichorynchops_sp__MNA_V10046__gastroliths_dissociated__scalebar_100mm__from_RebeccaMcKean.tif	NA
MNA_V10046	Fossil	Disarticulated	Dolichorhynchops_sp	Sauropterygia	NA	NA	Rebecca McKean (St. Norbert College; Museum of Northern Arizona)	NA	Bona fide gastroliths	Fossil gastroliths	Plesiosaur gastroliths	ImageJ	mm	NA	Dolichorhynchops__MNA_V10046_G217	No	NA	Composition not analyzed	9.127	9	NA	NA	Dolichorynchops_sp__MNA_V10046__gastroliths_dissociated__scalebar_100mm__from_RebeccaMcKean.tif	Dolichorynchops_sp__MNA_V10046__gastroliths_dissociated__scalebar_100mm__from_RebeccaMcKean.tif	43.94	175.95	116.082	25.107	0.876	9.067	388.438	265.688	85.162	6.457	1.348	0.742	0.964	Dolichorynchops_sp__MNA_V10046__gastroliths_dissociated__scalebar_100mm__from_RebeccaMcKean.tif	NA
MNA_V10046	Fossil	Disarticulated	Dolichorhynchops_sp	Sauropterygia	NA	NA	Rebecca McKean (St. Norbert College; Museum of Northern Arizona)	NA	Bona fide gastroliths	Fossil gastroliths	Plesiosaur gastroliths	ImageJ	mm	NA	Dolichorhynchops__MNA_V10046_G218	No	NA	Composition not analyzed	11.794	12	NA	NA	Dolichorynchops_sp__MNA_V10046__gastroliths_dissociated__scalebar_100mm__from_RebeccaMcKean.tif	Dolichorynchops_sp__MNA_V10046__gastroliths_dissociated__scalebar_100mm__from_RebeccaMcKean.tif	90.754	162.801	112.902	35.279	0.916	12.007	345.625	246.188	166.357	9.852	1.149	0.871	0.992	Dolichorynchops_sp__MNA_V10046__gastroliths_dissociated__scalebar_100mm__from_RebeccaMcKean.tif	NA
MNA_V10046	Fossil	Disarticulated	Dolichorhynchops_sp	Sauropterygia	NA	NA	Rebecca McKean (St. Norbert College; Museum of Northern Arizona)	NA	Bona fide gastroliths	Fossil gastroliths	Plesiosaur gastroliths	ImageJ	mm	NA	Dolichorhynchops__MNA_V10046_G219	No	NA	Composition not analyzed	9.512	10	NA	NA	Dolichorynchops_sp__MNA_V10046__gastroliths_dissociated__scalebar_100mm__from_RebeccaMcKean.tif	Dolichorynchops_sp__MNA_V10046__gastroliths_dissociated__scalebar_100mm__from_RebeccaMcKean.tif	65.91	172.489	98.705	31.36	0.842	10.424	370.917	224.5	49.849	8.099	1.259	0.794	0.979	Dolichorynchops_sp__MNA_V10046__gastroliths_dissociated__scalebar_100mm__from_RebeccaMcKean.tif	NA
MNA_V10046	Fossil	Disarticulated	Dolichorhynchops_sp	Sauropterygia	NA	NA	Rebecca McKean (St. Norbert College; Museum of Northern Arizona)	NA	Bona fide gastroliths	Fossil gastroliths	Plesiosaur gastroliths	ImageJ	mm	NA	Dolichorhynchops__MNA_V10046_G220	No	NA	Composition not analyzed	18.766	19	NA	NA	Dolichorynchops_sp__MNA_V10046__gastroliths_dissociated__scalebar_100mm__from_RebeccaMcKean.tif	Dolichorynchops_sp__MNA_V10046__gastroliths_dissociated__scalebar_100mm__from_RebeccaMcKean.tif	183.151	142.865	106.335	54.83	0.766	18.591	296.083	233.25	174.405	12.12	1.505	0.665	0.964	Dolichorynchops_sp__MNA_V10046__gastroliths_dissociated__scalebar_100mm__from_RebeccaMcKean.tif	NA
MNA_V10046	Fossil	Disarticulated	Dolichorhynchops_sp	Sauropterygia	NA	NA	Rebecca McKean (St. Norbert College; Museum of Northern Arizona)	NA	Bona fide gastroliths	Fossil gastroliths	Plesiosaur gastroliths	ImageJ	mm	NA	Dolichorhynchops__MNA_V10046_G221	No	NA	Composition not analyzed	13.794	14	NA	NA	Dolichorynchops_sp__MNA_V10046__gastroliths_dissociated__scalebar_100mm__from_RebeccaMcKean.tif	Dolichorynchops_sp__MNA_V10046__gastroliths_dissociated__scalebar_100mm__from_RebeccaMcKean.tif	88.496	155.637	95.02	37.306	0.799	14.113	329.333	214.25	14.408	8.619	1.63	0.614	0.974	Dolichorynchops_sp__MNA_V10046__gastroliths_dissociated__scalebar_100mm__from_RebeccaMcKean.tif	NA
MNA_V10046	Fossil	Disarticulated	Dolichorhynchops_sp	Sauropterygia	NA	NA	Rebecca McKean (St. Norbert College; Museum of Northern Arizona)	NA	Bona fide gastroliths	Fossil gastroliths	Plesiosaur gastroliths	ImageJ	mm	NA	Dolichorhynchops__MNA_V10046_G222	No	NA	Composition not analyzed	30.546	31	NA	NA	Dolichorynchops_sp__MNA_V10046__gastroliths_dissociated__scalebar_100mm__from_RebeccaMcKean.tif	Dolichorynchops_sp__MNA_V10046__gastroliths_dissociated__scalebar_100mm__from_RebeccaMcKean.tif	457.467	137.81	82.373	82.387	0.847	31.067	273.25	168.625	163.911	18.966	1.658	0.603	0.988	Dolichorynchops_sp__MNA_V10046__gastroliths_dissociated__scalebar_100mm__from_RebeccaMcKean.tif	NA
MNA_V10046	Fossil	Disarticulated	Dolichorhynchops_sp	Sauropterygia	NA	NA	Rebecca McKean (St. Norbert College; Museum of Northern Arizona)	NA	Bona fide gastroliths	Fossil gastroliths	Plesiosaur gastroliths	ImageJ	mm	NA	Dolichorhynchops__MNA_V10046_G223	No	NA	Composition not analyzed	5.972	6	NA	NA	Dolichorynchops_sp__MNA_V10046__gastroliths_dissociated__scalebar_100mm__from_RebeccaMcKean.tif	Dolichorynchops_sp__MNA_V10046__gastroliths_dissociated__scalebar_100mm__from_RebeccaMcKean.tif	22.586	114.065	118.205	17.514	0.925	6.272	244.812	262.062	8.569	4.871	1.25	0.8	0.978	Dolichorynchops_sp__MNA_V10046__gastroliths_dissociated__scalebar_100mm__from_RebeccaMcKean.tif	NA
MNA_V10046	Fossil	Disarticulated	Dolichorhynchops_sp	Sauropterygia	NA	NA	Rebecca McKean (St. Norbert College; Museum of Northern Arizona)	NA	Bona fide gastroliths	Fossil gastroliths	Plesiosaur gastroliths	ImageJ	mm	NA	Dolichorhynchops__MNA_V10046_G224	No	NA	Composition not analyzed	11.328	11	NA	NA	Dolichorynchops_sp__MNA_V10046__gastroliths_dissociated__scalebar_100mm__from_RebeccaMcKean.tif	Dolichorynchops_sp__MNA_V10046__gastroliths_dissociated__scalebar_100mm__from_RebeccaMcKean.tif	70.632	118.653	107.77	32.224	0.855	11.173	249	238.167	4.458	8.177	1.319	0.758	0.98	Dolichorynchops_sp__MNA_V10046__gastroliths_dissociated__scalebar_100mm__from_RebeccaMcKean.tif	NA
MNA_V10046	Fossil	Disarticulated	Dolichorhynchops_sp	Sauropterygia	NA	NA	Rebecca McKean (St. Norbert College; Museum of Northern Arizona)	NA	Bona fide gastroliths	Fossil gastroliths	Plesiosaur gastroliths	ImageJ	mm	NA	Dolichorhynchops__MNA_V10046_G225	No	NA	Composition not analyzed	12.656	13	NA	NA	Dolichorynchops_sp__MNA_V10046__gastroliths_dissociated__scalebar_100mm__from_RebeccaMcKean.tif	Dolichorynchops_sp__MNA_V10046__gastroliths_dissociated__scalebar_100mm__from_RebeccaMcKean.tif	101.431	126.847	98.074	37.121	0.925	12.903	267.875	225	24.371	10.09	1.266	0.79	0.991	Dolichorynchops_sp__MNA_V10046__gastroliths_dissociated__scalebar_100mm__from_RebeccaMcKean.tif	NA
MNA_V10046	Fossil	Disarticulated	Dolichorhynchops_sp	Sauropterygia	NA	NA	Rebecca McKean (St. Norbert College; Museum of Northern Arizona)	NA	Bona fide gastroliths	Fossil gastroliths	Plesiosaur gastroliths	ImageJ	mm	NA	Dolichorhynchops__MNA_V10046_G226	No	NA	Composition not analyzed	11.555	12	NA	NA	Dolichorynchops_sp__MNA_V10046__gastroliths_dissociated__scalebar_100mm__from_RebeccaMcKean.tif	Dolichorynchops_sp__MNA_V10046__gastroliths_dissociated__scalebar_100mm__from_RebeccaMcKean.tif	71.043	108.215	94.167	31.289	0.912	11.289	228.562	214.5	36.841	7.948	1.372	0.729	0.994	Dolichorynchops_sp__MNA_V10046__gastroliths_dissociated__scalebar_100mm__from_RebeccaMcKean.tif	NA
MNA_V10046	Fossil	Disarticulated	Dolichorhynchops_sp	Sauropterygia	NA	NA	Rebecca McKean (St. Norbert College; Museum of Northern Arizona)	NA	Bona fide gastroliths	Fossil gastroliths	Plesiosaur gastroliths	ImageJ	mm	NA	Dolichorhynchops__MNA_V10046_G227	No	NA	Composition not analyzed	7.112	7	NA	NA	Dolichorynchops_sp__MNA_V10046__gastroliths_dissociated__scalebar_100mm__from_RebeccaMcKean.tif	Dolichorynchops_sp__MNA_V10046__gastroliths_dissociated__scalebar_100mm__from_RebeccaMcKean.tif	32.647	116.61	86.629	21.503	0.887	7.295	248.542	192.083	13.317	5.994	1.171	0.854	1.006	Dolichorynchops_sp__MNA_V10046__gastroliths_dissociated__scalebar_100mm__from_RebeccaMcKean.tif	NA
MNA_V10046	Fossil	Disarticulated	Dolichorhynchops_sp	Sauropterygia	NA	NA	Rebecca McKean (St. Norbert College; Museum of Northern Arizona)	NA	Bona fide gastroliths	Fossil gastroliths	Plesiosaur gastroliths	ImageJ	mm	NA	Dolichorhynchops__MNA_V10046_G228	No	NA	Composition not analyzed	11.056	11	NA	NA	Dolichorynchops_sp__MNA_V10046__gastroliths_dissociated__scalebar_100mm__from_RebeccaMcKean.tif	Dolichorynchops_sp__MNA_V10046__gastroliths_dissociated__scalebar_100mm__from_RebeccaMcKean.tif	59.955	100.776	75.854	29.787	0.849	11.387	209.438	171.5	23.76	7.345	1.496	0.669	0.972	Dolichorynchops_sp__MNA_V10046__gastroliths_dissociated__scalebar_100mm__from_RebeccaMcKean.tif	NA
MNA_V10046	Fossil	Disarticulated	Dolichorhynchops_sp	Sauropterygia	NA	NA	Rebecca McKean (St. Norbert College; Museum of Northern Arizona)	NA	Bona fide gastroliths	Fossil gastroliths	Plesiosaur gastroliths	ImageJ	mm	NA	Dolichorhynchops__MNA_V10046_G229	No	NA	Composition not analyzed	10.739	11	NA	NA	Dolichorynchops_sp__MNA_V10046__gastroliths_dissociated__scalebar_100mm__from_RebeccaMcKean.tif	Dolichorynchops_sp__MNA_V10046__gastroliths_dissociated__scalebar_100mm__from_RebeccaMcKean.tif	72.48	113.687	71.829	31.436	0.922	10.915	239.875	154.812	165.423	8.946	1.205	0.83	0.985	Dolichorynchops_sp__MNA_V10046__gastroliths_dissociated__scalebar_100mm__from_RebeccaMcKean.tif	NA
MNA_V10046	Fossil	Disarticulated	Dolichorhynchops_sp	Sauropterygia	NA	NA	Rebecca McKean (St. Norbert College; Museum of Northern Arizona)	NA	Bona fide gastroliths	Fossil gastroliths	Plesiosaur gastroliths	ImageJ	mm	NA	Dolichorhynchops__MNA_V10046_G230	No	NA	Composition not analyzed	8.461	8	NA	NA	Dolichorynchops_sp__MNA_V10046__gastroliths_dissociated__scalebar_100mm__from_RebeccaMcKean.tif	Dolichorynchops_sp__MNA_V10046__gastroliths_dissociated__scalebar_100mm__from_RebeccaMcKean.tif	43.529	125.902	64.787	26.53	0.777	8.418	268.583	143.333	9.293	7.433	1.1	0.909	0.966	Dolichorynchops_sp__MNA_V10046__gastroliths_dissociated__scalebar_100mm__from_RebeccaMcKean.tif	NA
MNA_V10046	Fossil	Disarticulated	Dolichorhynchops_sp	Sauropterygia	NA	NA	Rebecca McKean (St. Norbert College; Museum of Northern Arizona)	NA	Bona fide gastroliths	Fossil gastroliths	Plesiosaur gastroliths	ImageJ	mm	NA	Dolichorhynchops__MNA_V10046_G231	No	NA	Composition not analyzed	22.595	23	NA	NA	Dolichorynchops_sp__MNA_V10046__gastroliths_dissociated__scalebar_100mm__from_RebeccaMcKean.tif	Dolichorynchops_sp__MNA_V10046__gastroliths_dissociated__scalebar_100mm__from_RebeccaMcKean.tif	285.609	146.977	62.824	62.934	0.906	22.206	301.5	129	148.986	16.533	1.317	0.759	0.99	Dolichorynchops_sp__MNA_V10046__gastroliths_dissociated__scalebar_100mm__from_RebeccaMcKean.tif	NA
MNA_V10046	Fossil	Disarticulated	Dolichorhynchops_sp	Sauropterygia	NA	NA	Rebecca McKean (St. Norbert College; Museum of Northern Arizona)	NA	Bona fide gastroliths	Fossil gastroliths	Plesiosaur gastroliths	ImageJ	mm	NA	Dolichorhynchops__MNA_V10046_G232	No	NA	Composition not analyzed	20.592	21	NA	NA	Dolichorynchops_sp__MNA_V10046__gastroliths_dissociated__scalebar_100mm__from_RebeccaMcKean.tif	Dolichorynchops_sp__MNA_V10046__gastroliths_dissociated__scalebar_100mm__from_RebeccaMcKean.tif	273.084	130.423	47.361	63.152	0.86	21.962	264.75	101.375	173.187	15.59	1.367	0.732	0.981	Dolichorynchops_sp__MNA_V10046__gastroliths_dissociated__scalebar_100mm__from_RebeccaMcKean.tif	NA
MNA_V10046	Fossil	Disarticulated	Dolichorhynchops_sp	Sauropterygia	NA	NA	Rebecca McKean (St. Norbert College; Museum of Northern Arizona)	NA	Bona fide gastroliths	Fossil gastroliths	Plesiosaur gastroliths	ImageJ	mm	NA	Dolichorhynchops__MNA_V10046_G233	No	NA	Composition not analyzed	14.556	15	NA	NA	Dolichorynchops_sp__MNA_V10046__gastroliths_dissociated__scalebar_100mm__from_RebeccaMcKean.tif	Dolichorynchops_sp__MNA_V10046__gastroliths_dissociated__scalebar_100mm__from_RebeccaMcKean.tif	164.877	150.914	41.052	49.637	0.841	16.127	315.75	85	150.854	13.637	1.166	0.858	0.984	Dolichorynchops_sp__MNA_V10046__gastroliths_dissociated__scalebar_100mm__from_RebeccaMcKean.tif	NA
MNA_V10046	Fossil	Disarticulated	Dolichorhynchops_sp	Sauropterygia	NA	NA	Rebecca McKean (St. Norbert College; Museum of Northern Arizona)	NA	Bona fide gastroliths	Fossil gastroliths	Plesiosaur gastroliths	ImageJ	mm	NA	Dolichorhynchops__MNA_V10046_G234	No	NA	Composition not analyzed	17.496	17	NA	NA	Dolichorynchops_sp__MNA_V10046__gastroliths_dissociated__scalebar_100mm__from_RebeccaMcKean.tif	Dolichorynchops_sp__MNA_V10046__gastroliths_dissociated__scalebar_100mm__from_RebeccaMcKean.tif	178.429	168.156	51.41	50.729	0.871	16.919	363.5	130	56.47	13.925	1.216	0.822	0.97	Dolichorynchops_sp__MNA_V10046__gastroliths_dissociated__scalebar_100mm__from_RebeccaMcKean.tif	NA
MNA_V10046	Fossil	Disarticulated	Dolichorhynchops_sp	Sauropterygia	NA	NA	Rebecca McKean (St. Norbert College; Museum of Northern Arizona)	NA	Bona fide gastroliths	Fossil gastroliths	Plesiosaur gastroliths	ImageJ	mm	NA	Dolichorhynchops__MNA_V10046_G235	No	NA	Composition not analyzed	17.387	17	NA	NA	Dolichorynchops_sp__MNA_V10046__gastroliths_dissociated__scalebar_100mm__from_RebeccaMcKean.tif	Dolichorynchops_sp__MNA_V10046__gastroliths_dissociated__scalebar_100mm__from_RebeccaMcKean.tif	118.884	171.157	64.415	45.555	0.72	17.867	359.833	146.5	19.507	9.195	2.105	0.475	0.964	Dolichorynchops_sp__MNA_V10046__gastroliths_dissociated__scalebar_100mm__from_RebeccaMcKean.tif	NA
MNA_V10046	Fossil	Disarticulated	Dolichorhynchops_sp	Sauropterygia	NA	NA	Rebecca McKean (St. Norbert College; Museum of Northern Arizona)	NA	Bona fide gastroliths	Fossil gastroliths	Plesiosaur gastroliths	ImageJ	mm	NA	Dolichorhynchops__MNA_V10046_G236	No	NA	Composition not analyzed	13.204	13	NA	NA	Dolichorynchops_sp__MNA_V10046__gastroliths_dissociated__scalebar_100mm__from_RebeccaMcKean.tif	Dolichorynchops_sp__MNA_V10046__gastroliths_dissociated__scalebar_100mm__from_RebeccaMcKean.tif	73.917	162.647	79.763	33.148	0.845	13.069	353.75	162.375	112.286	7.256	1.771	0.565	0.999	Dolichorynchops_sp__MNA_V10046__gastroliths_dissociated__scalebar_100mm__from_RebeccaMcKean.tif	NA
MNA_V10046	Fossil	Disarticulated	Dolichorhynchops_sp	Sauropterygia	NA	NA	Rebecca McKean (St. Norbert College; Museum of Northern Arizona)	NA	Bona fide gastroliths	Fossil gastroliths	Plesiosaur gastroliths	ImageJ	mm	NA	Dolichorhynchops__MNA_V10046_G237	No	NA	Composition not analyzed	13.887	14	NA	NA	Dolichorynchops_sp__MNA_V10046__gastroliths_dissociated__scalebar_100mm__from_RebeccaMcKean.tif	Dolichorynchops_sp__MNA_V10046__gastroliths_dissociated__scalebar_100mm__from_RebeccaMcKean.tif	106.77	179.024	74.467	38.378	0.911	13.948	388.375	177.5	64.632	10.678	1.295	0.772	0.989	Dolichorynchops_sp__MNA_V10046__gastroliths_dissociated__scalebar_100mm__from_RebeccaMcKean.tif	NA
MNA_V10046	Fossil	Disarticulated	Dolichorhynchops_sp	Sauropterygia	NA	NA	Rebecca McKean (St. Norbert College; Museum of Northern Arizona)	NA	Bona fide gastroliths	Fossil gastroliths	Plesiosaur gastroliths	ImageJ	mm	NA	Dolichorhynchops__MNA_V10046_G238	No	NA	Composition not analyzed	7.967	8	NA	NA	Dolichorynchops_sp__MNA_V10046__gastroliths_dissociated__scalebar_100mm__from_RebeccaMcKean.tif	Dolichorynchops_sp__MNA_V10046__gastroliths_dissociated__scalebar_100mm__from_RebeccaMcKean.tif	35.932	175.515	84.806	22.49	0.893	7.658	379.625	185.312	157.608	6.514	1.137	0.88	0.992	Dolichorynchops_sp__MNA_V10046__gastroliths_dissociated__scalebar_100mm__from_RebeccaMcKean.tif	NA
MNA_V10046	Fossil	Disarticulated	Dolichorhynchops_sp	Sauropterygia	NA	NA	Rebecca McKean (St. Norbert College; Museum of Northern Arizona)	NA	Bona fide gastroliths	Fossil gastroliths	Plesiosaur gastroliths	ImageJ	mm	NA	Dolichorhynchops__MNA_V10046_G239	No	NA	Composition not analyzed	17.099	17	NA	NA	Dolichorynchops_sp__MNA_V10046__gastroliths_dissociated__scalebar_100mm__from_RebeccaMcKean.tif	Dolichorynchops_sp__MNA_V10046__gastroliths_dissociated__scalebar_100mm__from_RebeccaMcKean.tif	103.074	194.232	91.196	41.705	0.745	16.179	411.75	195.5	153.973	8.661	1.829	0.547	0.975	Dolichorynchops_sp__MNA_V10046__gastroliths_dissociated__scalebar_100mm__from_RebeccaMcKean.tif	NA
MNA_V10046	Fossil	Disarticulated	Dolichorhynchops_sp	Sauropterygia	NA	NA	Rebecca McKean (St. Norbert College; Museum of Northern Arizona)	NA	Bona fide gastroliths	Fossil gastroliths	Plesiosaur gastroliths	ImageJ	mm	NA	Dolichorhynchops__MNA_V10046_G240	No	NA	Composition not analyzed	16.739	17	NA	NA	Dolichorynchops_sp__MNA_V10046__gastroliths_dissociated__scalebar_100mm__from_RebeccaMcKean.tif	Dolichorynchops_sp__MNA_V10046__gastroliths_dissociated__scalebar_100mm__from_RebeccaMcKean.tif	190.337	196.784	74.687	54.039	0.819	17.89	414.667	163.5	4.965	15.256	1.125	0.888	0.974	Dolichorynchops_sp__MNA_V10046__gastroliths_dissociated__scalebar_100mm__from_RebeccaMcKean.tif	NA
MNA_V10046	Fossil	Disarticulated	Dolichorhynchops_sp	Sauropterygia	NA	NA	Rebecca McKean (St. Norbert College; Museum of Northern Arizona)	NA	Bona fide gastroliths	Fossil gastroliths	Plesiosaur gastroliths	ImageJ	mm	NA	Dolichorhynchops__MNA_V10046_G241	No	NA	Composition not analyzed	16.992	17	NA	NA	Dolichorynchops_sp__MNA_V10046__gastroliths_dissociated__scalebar_100mm__from_RebeccaMcKean.tif	Dolichorynchops_sp__MNA_V10046__gastroliths_dissociated__scalebar_100mm__from_RebeccaMcKean.tif	184.383	190.821	55.303	51.148	0.886	18.297	412.833	140.583	69.209	13.393	1.365	0.733	0.991	Dolichorynchops_sp__MNA_V10046__gastroliths_dissociated__scalebar_100mm__from_RebeccaMcKean.tif	NA
MNA_V10046	Fossil	Disarticulated	Dolichorhynchops_sp	Sauropterygia	NA	NA	Rebecca McKean (St. Norbert College; Museum of Northern Arizona)	NA	Bona fide gastroliths	Fossil gastroliths	Plesiosaur gastroliths	ImageJ	mm	NA	Dolichorhynchops__MNA_V10046_G242	No	NA	Composition not analyzed	4.614	5	NA	NA	Dolichorynchops_sp__MNA_V10046__gastroliths_dissociated__scalebar_100mm__from_RebeccaMcKean.tif	Dolichorynchops_sp__MNA_V10046__gastroliths_dissociated__scalebar_100mm__from_RebeccaMcKean.tif	13.141	180.912	45.313	13.544	0.9	4.983	397.625	95.062	106.169	3.573	1.456	0.687	0.97	Dolichorynchops_sp__MNA_V10046__gastroliths_dissociated__scalebar_100mm__from_RebeccaMcKean.tif	NA
MNA_V10046	Fossil	Disarticulated	Dolichorhynchops_sp	Sauropterygia	NA	NA	Rebecca McKean (St. Norbert College; Museum of Northern Arizona)	NA	Bona fide gastroliths	Fossil gastroliths	Plesiosaur gastroliths	ImageJ	mm	NA	Dolichorhynchops__MNA_V10046_G243	No	NA	Composition not analyzed	17.273	17	NA	NA	Dolichorynchops_sp__MNA_V10046__gastroliths_dissociated__scalebar_100mm__from_RebeccaMcKean.tif	Dolichorynchops_sp__MNA_V10046__gastroliths_dissociated__scalebar_100mm__from_RebeccaMcKean.tif	172.474	170.673	32.073	52.028	0.801	17.189	356.833	69.833	164.193	12.858	1.346	0.743	0.975	Dolichorynchops_sp__MNA_V10046__gastroliths_dissociated__scalebar_100mm__from_RebeccaMcKean.tif	NA
MNA_V10046	Fossil	Disarticulated	Dolichorhynchops_sp	Sauropterygia	NA	NA	Rebecca McKean (St. Norbert College; Museum of Northern Arizona)	NA	Bona fide gastroliths	Fossil gastroliths	Plesiosaur gastroliths	ImageJ	mm	NA	Dolichorhynchops__MNA_V10046_G244	No	NA	Composition not analyzed	11.33	11	NA	NA	Dolichorynchops_sp__MNA_V10046__gastroliths_dissociated__scalebar_100mm__from_RebeccaMcKean.tif	Dolichorynchops_sp__MNA_V10046__gastroliths_dissociated__scalebar_100mm__from_RebeccaMcKean.tif	89.933	151.699	26.188	35.264	0.909	11.599	322.562	61.5	10.267	10.27	1.073	0.932	0.991	Dolichorynchops_sp__MNA_V10046__gastroliths_dissociated__scalebar_100mm__from_RebeccaMcKean.tif	NA
MNA_V10046	Fossil	Disarticulated	Dolichorhynchops_sp	Sauropterygia	NA	NA	Rebecca McKean (St. Norbert College; Museum of Northern Arizona)	NA	Bona fide gastroliths	Fossil gastroliths	Plesiosaur gastroliths	ImageJ	mm	NA	Dolichorhynchops__MNA_V10046_G245	No	NA	Composition not analyzed	14.392	14	NA	NA	Dolichorynchops_sp__MNA_V10046__gastroliths_dissociated__scalebar_100mm__from_RebeccaMcKean.tif	Dolichorynchops_sp__MNA_V10046__gastroliths_dissociated__scalebar_100mm__from_RebeccaMcKean.tif	82.131	193.109	37.196	37.597	0.73	14.665	410.5	85.833	10.384	7.041	2.139	0.467	0.972	Dolichorynchops_sp__MNA_V10046__gastroliths_dissociated__scalebar_100mm__from_RebeccaMcKean.tif	NA
MNA_V10046	Fossil	Disarticulated	Dolichorhynchops_sp	Sauropterygia	NA	NA	Rebecca McKean (St. Norbert College; Museum of Northern Arizona)	NA	Bona fide gastroliths	Fossil gastroliths	Plesiosaur gastroliths	ImageJ	mm	NA	Dolichorhynchops__MNA_V10046_G246	No	NA	Composition not analyzed	11.465	11	NA	NA	Dolichorynchops_sp__MNA_V10046__gastroliths_dissociated__scalebar_100mm__from_RebeccaMcKean.tif	Dolichorynchops_sp__MNA_V10046__gastroliths_dissociated__scalebar_100mm__from_RebeccaMcKean.tif	72.275	187.794	27.782	33.397	0.814	11.942	401.417	63.25	13.904	8.15	1.401	0.714	0.992	Dolichorynchops_sp__MNA_V10046__gastroliths_dissociated__scalebar_100mm__from_RebeccaMcKean.tif	NA
MNA_V10046	Fossil	Disarticulated	Dolichorhynchops_sp	Sauropterygia	NA	NA	Rebecca McKean (St. Norbert College; Museum of Northern Arizona)	NA	Bona fide gastroliths	Fossil gastroliths	Plesiosaur gastroliths	ImageJ	mm	NA	Dolichorhynchops__MNA_V10046_G247	No	NA	Composition not analyzed	14.071	14	NA	NA	Dolichorynchops_sp__MNA_V10046__gastroliths_dissociated__scalebar_100mm__from_RebeccaMcKean.tif	Dolichorynchops_sp__MNA_V10046__gastroliths_dissociated__scalebar_100mm__from_RebeccaMcKean.tif	82.131	162.109	15.942	37.488	0.734	14.34	341.333	36.75	3.623	7.593	1.95	0.513	0.978	Dolichorynchops_sp__MNA_V10046__gastroliths_dissociated__scalebar_100mm__from_RebeccaMcKean.tif	NA
MNA_V10046	Fossil	Disarticulated	Dolichorhynchops_sp	Sauropterygia	NA	NA	Rebecca McKean (St. Norbert College; Museum of Northern Arizona)	NA	Bona fide gastroliths	Fossil gastroliths	Plesiosaur gastroliths	ImageJ	mm	NA	Dolichorhynchops__MNA_V10046_G248	No	NA	Composition not analyzed	8.788	9	NA	NA	Dolichorynchops_sp__MNA_V10046__gastroliths_dissociated__scalebar_100mm__from_RebeccaMcKean.tif	Dolichorynchops_sp__MNA_V10046__gastroliths_dissociated__scalebar_100mm__from_RebeccaMcKean.tif	45.172	141.356	17.044	25.464	0.875	9.009	309.375	48.062	78.761	6.752	1.252	0.799	0.973	Dolichorynchops_sp__MNA_V10046__gastroliths_dissociated__scalebar_100mm__from_RebeccaMcKean.tif	NA
MNA_V10046	Fossil	Disarticulated	Dolichorhynchops_sp	Sauropterygia	NA	NA	Rebecca McKean (St. Norbert College; Museum of Northern Arizona)	NA	Bona fide gastroliths	Fossil gastroliths	Plesiosaur gastroliths	ImageJ	mm	NA	Dolichorhynchops__MNA_V10046_G249	No	NA	Composition not analyzed	8.803	9	NA	NA	Dolichorynchops_sp__MNA_V10046__gastroliths_dissociated__scalebar_100mm__from_RebeccaMcKean.tif	Dolichorynchops_sp__MNA_V10046__gastroliths_dissociated__scalebar_100mm__from_RebeccaMcKean.tif	39.217	137.309	30.366	24.228	0.84	9.026	292.875	69.062	5.943	6.078	1.467	0.682	0.967	Dolichorynchops_sp__MNA_V10046__gastroliths_dissociated__scalebar_100mm__from_RebeccaMcKean.tif	NA
MNA_V10046	Fossil	Disarticulated	Dolichorhynchops_sp	Sauropterygia	NA	NA	Rebecca McKean (St. Norbert College; Museum of Northern Arizona)	NA	Bona fide gastroliths	Fossil gastroliths	Plesiosaur gastroliths	ImageJ	mm	NA	Dolichorhynchops__MNA_V10046_G250	No	NA	Composition not analyzed	14.94	15	NA	NA	Dolichorynchops_sp__MNA_V10046__gastroliths_dissociated__scalebar_100mm__from_RebeccaMcKean.tif	Dolichorynchops_sp__MNA_V10046__gastroliths_dissociated__scalebar_100mm__from_RebeccaMcKean.tif	112.929	115.363	36.797	43.631	0.745	15.151	237.917	76.833	167.037	9.174	1.731	0.578	0.955	Dolichorynchops_sp__MNA_V10046__gastroliths_dissociated__scalebar_100mm__from_RebeccaMcKean.tif	NA
MNA_V10046	Fossil	Disarticulated	Dolichorhynchops_sp	Sauropterygia	NA	NA	Rebecca McKean (St. Norbert College; Museum of Northern Arizona)	NA	Bona fide gastroliths	Fossil gastroliths	Plesiosaur gastroliths	ImageJ	mm	NA	Dolichorhynchops__MNA_V10046_G251	No	NA	Composition not analyzed	9.818	10	NA	NA	Dolichorynchops_sp__MNA_V10046__gastroliths_dissociated__scalebar_100mm__from_RebeccaMcKean.tif	Dolichorynchops_sp__MNA_V10046__gastroliths_dissociated__scalebar_100mm__from_RebeccaMcKean.tif	50.1	128.819	24.189	28.278	0.787	9.332	276.25	61.917	48.116	7.241	1.215	0.823	0.994	Dolichorynchops_sp__MNA_V10046__gastroliths_dissociated__scalebar_100mm__from_RebeccaMcKean.tif	NA
MNA_V10046	Fossil	Disarticulated	Dolichorhynchops_sp	Sauropterygia	NA	NA	Rebecca McKean (St. Norbert College; Museum of Northern Arizona)	NA	Bona fide gastroliths	Fossil gastroliths	Plesiosaur gastroliths	ImageJ	mm	NA	Dolichorhynchops__MNA_V10046_G252	No	NA	Composition not analyzed	10.333	10	NA	NA	Dolichorynchops_sp__MNA_V10046__gastroliths_dissociated__scalebar_100mm__from_RebeccaMcKean.tif	Dolichorynchops_sp__MNA_V10046__gastroliths_dissociated__scalebar_100mm__from_RebeccaMcKean.tif	56.875	109.818	24.681	29.002	0.85	10.421	234.25	45	132.797	8.056	1.266	0.79	0.991	Dolichorynchops_sp__MNA_V10046__gastroliths_dissociated__scalebar_100mm__from_RebeccaMcKean.tif	NA
MNA_V10046	Fossil	Disarticulated	Dolichorhynchops_sp	Sauropterygia	NA	NA	Rebecca McKean (St. Norbert College; Museum of Northern Arizona)	NA	Bona fide gastroliths	Fossil gastroliths	Plesiosaur gastroliths	ImageJ	mm	NA	Dolichorhynchops__MNA_V10046_G253	No	NA	Composition not analyzed	9.083	9	NA	NA	Dolichorynchops_sp__MNA_V10046__gastroliths_dissociated__scalebar_100mm__from_RebeccaMcKean.tif	Dolichorynchops_sp__MNA_V10046__gastroliths_dissociated__scalebar_100mm__from_RebeccaMcKean.tif	51.126	102.949	13.487	26.483	0.916	9.548	223.125	19.875	100.943	7.164	1.294	0.773	0.984	Dolichorynchops_sp__MNA_V10046__gastroliths_dissociated__scalebar_100mm__from_RebeccaMcKean.tif	NA
MNA_V10046	Fossil	Disarticulated	Dolichorhynchops_sp	Sauropterygia	NA	NA	Rebecca McKean (St. Norbert College; Museum of Northern Arizona)	NA	Bona fide gastroliths	Fossil gastroliths	Plesiosaur gastroliths	ImageJ	mm	NA	Dolichorhynchops__MNA_V10046_G254	No	NA	Composition not analyzed	16.956	17	NA	NA	Dolichorynchops_sp__MNA_V10046__gastroliths_dissociated__scalebar_100mm__from_RebeccaMcKean.tif	Dolichorynchops_sp__MNA_V10046__gastroliths_dissociated__scalebar_100mm__from_RebeccaMcKean.tif	202.452	122.46	10.479	54.369	0.861	18.384	251	29.75	16.835	14.271	1.24	0.807	0.992	Dolichorynchops_sp__MNA_V10046__gastroliths_dissociated__scalebar_100mm__from_RebeccaMcKean.tif	NA
MNA_V10046	Fossil	Disarticulated	Dolichorhynchops_sp	Sauropterygia	NA	NA	Rebecca McKean (St. Norbert College; Museum of Northern Arizona)	NA	Bona fide gastroliths	Fossil gastroliths	Plesiosaur gastroliths	ImageJ	mm	NA	Dolichorhynchops__MNA_V10046_G255	No	NA	Composition not analyzed	7.396	7	NA	NA	Dolichorynchops_sp__MNA_V10046__gastroliths_dissociated__scalebar_100mm__from_RebeccaMcKean.tif	Dolichorynchops_sp__MNA_V10046__gastroliths_dissociated__scalebar_100mm__from_RebeccaMcKean.tif	31.21	140.679	7.116	20.825	0.904	7.615	302.25	18.625	21.604	5.257	1.391	0.719	0.984	Dolichorynchops_sp__MNA_V10046__gastroliths_dissociated__scalebar_100mm__from_RebeccaMcKean.tif	NA
MNA_V10046	Fossil	Disarticulated	Dolichorhynchops_sp	Sauropterygia	NA	NA	Rebecca McKean (St. Norbert College; Museum of Northern Arizona)	NA	Bona fide gastroliths	Fossil gastroliths	Plesiosaur gastroliths	ImageJ	mm	NA	Dolichorhynchops__MNA_V10046_G256	No	NA	Composition not analyzed	8.169	8	NA	NA	Dolichorynchops_sp__MNA_V10046__gastroliths_dissociated__scalebar_100mm__from_RebeccaMcKean.tif	Dolichorynchops_sp__MNA_V10046__gastroliths_dissociated__scalebar_100mm__from_RebeccaMcKean.tif	49.278	155.423	5.492	25.751	0.934	8.558	340.812	21.625	75.826	7.369	1.091	0.916	0.978	Dolichorynchops_sp__MNA_V10046__gastroliths_dissociated__scalebar_100mm__from_RebeccaMcKean.tif	NA
MNA_V10046	Fossil	Disarticulated	Dolichorhynchops_sp	Sauropterygia	NA	NA	Rebecca McKean (St. Norbert College; Museum of Northern Arizona)	NA	Bona fide gastroliths	Fossil gastroliths	Plesiosaur gastroliths	ImageJ	mm	NA	Dolichorhynchops__MNA_V10046_G257	No	NA	Composition not analyzed	9.098	9	NA	NA	Dolichorynchops_sp__MNA_V10046__gastroliths_dissociated__scalebar_100mm__from_RebeccaMcKean.tif	Dolichorynchops_sp__MNA_V10046__gastroliths_dissociated__scalebar_100mm__from_RebeccaMcKean.tif	35.111	174.843	5.227	24.316	0.746	9.621	375.25	8.562	167.764	4.876	2.135	0.468	0.945	Dolichorynchops_sp__MNA_V10046__gastroliths_dissociated__scalebar_100mm__from_RebeccaMcKean.tif	NA
MNA_V10046	Fossil	Disarticulated	Dolichorhynchops_sp	Sauropterygia	NA	NA	Rebecca McKean (St. Norbert College; Museum of Northern Arizona)	NA	Bona fide gastroliths	Fossil gastroliths	Plesiosaur gastroliths	ImageJ	mm	NA	Dolichorhynchops__MNA_V10046_G258	No	NA	Composition not analyzed	7.773	8	NA	NA	Dolichorynchops_sp__MNA_V10046__gastroliths_dissociated__scalebar_100mm__from_RebeccaMcKean.tif	Dolichorynchops_sp__MNA_V10046__gastroliths_dissociated__scalebar_100mm__from_RebeccaMcKean.tif	41.065	186.626	7.291	23.528	0.932	7.724	404.25	20.062	32.117	6.979	1.088	0.919	0.993	Dolichorynchops_sp__MNA_V10046__gastroliths_dissociated__scalebar_100mm__from_RebeccaMcKean.tif	NA
MNA_V10046	Fossil	Disarticulated	Dolichorhynchops_sp	Sauropterygia	NA	NA	Rebecca McKean (St. Norbert College; Museum of Northern Arizona)	NA	Bona fide gastroliths	Fossil gastroliths	Plesiosaur gastroliths	ImageJ	mm	NA	Dolichorhynchops__MNA_V10046_G259	No	NA	Composition not analyzed	5.918	6	NA	NA	Dolichorynchops_sp__MNA_V10046__gastroliths_dissociated__scalebar_100mm__from_RebeccaMcKean.tif	Dolichorynchops_sp__MNA_V10046__gastroliths_dissociated__scalebar_100mm__from_RebeccaMcKean.tif	15.399	175.171	17.27	15.678	0.787	5.693	380.417	37.833	171.225	3.333	1.697	0.589	0.974	Dolichorynchops_sp__MNA_V10046__gastroliths_dissociated__scalebar_100mm__from_RebeccaMcKean.tif	NA
MNA_V10046	Fossil	Disarticulated	Dolichorhynchops_sp	Sauropterygia	NA	NA	Rebecca McKean (St. Norbert College; Museum of Northern Arizona)	NA	Bona fide gastroliths	Fossil gastroliths	Plesiosaur gastroliths	ImageJ	mm	NA	Dolichorhynchops__MNA_V10046_G260	No	NA	Composition not analyzed	5.139	5	NA	NA	Dolichorynchops_sp__MNA_V10046__gastroliths_dissociated__scalebar_100mm__from_RebeccaMcKean.tif	Dolichorynchops_sp__MNA_V10046__gastroliths_dissociated__scalebar_100mm__from_RebeccaMcKean.tif	11.909	183.705	17.406	13.307	0.845	4.848	402.625	42.583	43.264	3.404	1.373	0.728	0.951	Dolichorynchops_sp__MNA_V10046__gastroliths_dissociated__scalebar_100mm__from_RebeccaMcKean.tif	NA
MNA_V10046	Fossil	Disarticulated	Dolichorhynchops_sp	Sauropterygia	NA	NA	Rebecca McKean (St. Norbert College; Museum of Northern Arizona)	NA	Bona fide gastroliths	Fossil gastroliths	Plesiosaur gastroliths	ImageJ	mm	NA	Dolichorhynchops__MNA_V10046_G261	No	NA	Composition not analyzed	9.724	10	NA	NA	Dolichorynchops_sp__MNA_V10046__gastroliths_dissociated__scalebar_100mm__from_RebeccaMcKean.tif	Dolichorynchops_sp__MNA_V10046__gastroliths_dissociated__scalebar_100mm__from_RebeccaMcKean.tif	50.305	201.571	11.235	27.699	0.824	9.726	435.333	20.083	158.116	6.627	1.517	0.659	0.988	Dolichorynchops_sp__MNA_V10046__gastroliths_dissociated__scalebar_100mm__from_RebeccaMcKean.tif	NA
MNA_V10046	Fossil	Disarticulated	Dolichorhynchops_sp	Sauropterygia	NA	NA	Rebecca McKean (St. Norbert College; Museum of Northern Arizona)	NA	Bona fide gastroliths	Fossil gastroliths	Plesiosaur gastroliths	ImageJ	mm	NA	Dolichorhynchops__MNA_V10046_G262	No	NA	Composition not analyzed	4.607	5	NA	NA	Dolichorynchops_sp__MNA_V10046__gastroliths_dissociated__scalebar_100mm__from_RebeccaMcKean.tif	Dolichorynchops_sp__MNA_V10046__gastroliths_dissociated__scalebar_100mm__from_RebeccaMcKean.tif	11.293	201.185	22.842	12.652	0.887	4.541	438.75	51.438	14.816	3.229	1.4	0.714	0.991	Dolichorynchops_sp__MNA_V10046__gastroliths_dissociated__scalebar_100mm__from_RebeccaMcKean.tif	NA
MNA_V10046	Fossil	Disarticulated	Dolichorhynchops_sp	Sauropterygia	NA	NA	Rebecca McKean (St. Norbert College; Museum of Northern Arizona)	NA	Bona fide gastroliths	Fossil gastroliths	Plesiosaur gastroliths	ImageJ	mm	NA	Dolichorhynchops__MNA_V10046_G263	No	NA	Composition not analyzed	7.132	7	NA	NA	Dolichorynchops_sp__MNA_V10046__gastroliths_dissociated__scalebar_100mm__from_RebeccaMcKean.tif	Dolichorynchops_sp__MNA_V10046__gastroliths_dissociated__scalebar_100mm__from_RebeccaMcKean.tif	27.514	212.284	29.058	19.724	0.889	6.782	464.875	57.25	125.482	5.276	1.263	0.792	0.996	Dolichorynchops_sp__MNA_V10046__gastroliths_dissociated__scalebar_100mm__from_RebeccaMcKean.tif	NA
MNA_V10046	Fossil	Disarticulated	Dolichorhynchops_sp	Sauropterygia	NA	NA	Rebecca McKean (St. Norbert College; Museum of Northern Arizona)	NA	Bona fide gastroliths	Fossil gastroliths	Plesiosaur gastroliths	ImageJ	mm	NA	Dolichorhynchops__MNA_V10046_G264	No	NA	Composition not analyzed	23.712	24	NA	NA	Dolichorynchops_sp__MNA_V10046__gastroliths_dissociated__scalebar_100mm__from_RebeccaMcKean.tif	Dolichorynchops_sp__MNA_V10046__gastroliths_dissociated__scalebar_100mm__from_RebeccaMcKean.tif	273.289	223.336	16.141	67.254	0.759	24.895	465.625	34.125	168.051	14.23	1.933	0.517	0.925	Dolichorynchops_sp__MNA_V10046__gastroliths_dissociated__scalebar_100mm__from_RebeccaMcKean.tif	NA
MNA_V10046	Fossil	Disarticulated	Dolichorhynchops_sp	Sauropterygia	NA	NA	Rebecca McKean (St. Norbert College; Museum of Northern Arizona)	NA	Bona fide gastroliths	Fossil gastroliths	Plesiosaur gastroliths	ImageJ	mm	NA	Dolichorhynchops__MNA_V10046_G265	No	NA	Composition not analyzed	20.251	20	NA	NA	Dolichorynchops_sp__MNA_V10046__gastroliths_dissociated__scalebar_100mm__from_RebeccaMcKean.tif	Dolichorynchops_sp__MNA_V10046__gastroliths_dissociated__scalebar_100mm__from_RebeccaMcKean.tif	226.68	245.288	32.35	59.615	0.802	20.103	524.667	89.083	50.029	16.009	1.288	0.776	0.971	Dolichorynchops_sp__MNA_V10046__gastroliths_dissociated__scalebar_100mm__from_RebeccaMcKean.tif	NA
MNA_V10046	Fossil	Disarticulated	Dolichorhynchops_sp	Sauropterygia	NA	NA	Rebecca McKean (St. Norbert College; Museum of Northern Arizona)	NA	Bona fide gastroliths	Fossil gastroliths	Plesiosaur gastroliths	ImageJ	mm	NA	Dolichorhynchops__MNA_V10046_G266	No	NA	Composition not analyzed	20.02	20	NA	NA	Dolichorynchops_sp__MNA_V10046__gastroliths_dissociated__scalebar_100mm__from_RebeccaMcKean.tif	Dolichorynchops_sp__MNA_V10046__gastroliths_dissociated__scalebar_100mm__from_RebeccaMcKean.tif	234.483	207.851	46.323	63.643	0.727	20.299	455	80.667	102.899	15.987	1.268	0.789	0.979	Dolichorynchops_sp__MNA_V10046__gastroliths_dissociated__scalebar_100mm__from_RebeccaMcKean.tif	NA
MNA_V10046	Fossil	Disarticulated	Dolichorhynchops_sp	Sauropterygia	NA	NA	Rebecca McKean (St. Norbert College; Museum of Northern Arizona)	NA	Bona fide gastroliths	Fossil gastroliths	Plesiosaur gastroliths	ImageJ	mm	NA	Dolichorhynchops__MNA_V10046_G267	No	NA	Composition not analyzed	10.843	11	NA	NA	Dolichorynchops_sp__MNA_V10046__gastroliths_dissociated__scalebar_100mm__from_RebeccaMcKean.tif	Dolichorynchops_sp__MNA_V10046__gastroliths_dissociated__scalebar_100mm__from_RebeccaMcKean.tif	76.176	225.225	39	34.171	0.82	11.642	484.75	86.375	18.435	9.74	1.042	0.96	0.979	Dolichorynchops_sp__MNA_V10046__gastroliths_dissociated__scalebar_100mm__from_RebeccaMcKean.tif	NA
MNA_V10046	Fossil	Disarticulated	Dolichorhynchops_sp	Sauropterygia	NA	NA	Rebecca McKean (St. Norbert College; Museum of Northern Arizona)	NA	Bona fide gastroliths	Fossil gastroliths	Plesiosaur gastroliths	ImageJ	mm	NA	Dolichorhynchops__MNA_V10046_G268	No	NA	Composition not analyzed	12.819	13	NA	NA	Dolichorynchops_sp__MNA_V10046__gastroliths_dissociated__scalebar_100mm__from_RebeccaMcKean.tif	Dolichorynchops_sp__MNA_V10046__gastroliths_dissociated__scalebar_100mm__from_RebeccaMcKean.tif	80.488	221.503	53.673	35.018	0.825	12.465	482.917	130.833	57.369	8.425	1.519	0.659	0.984	Dolichorynchops_sp__MNA_V10046__gastroliths_dissociated__scalebar_100mm__from_RebeccaMcKean.tif	NA
MNA_V10046	Fossil	Disarticulated	Dolichorhynchops_sp	Sauropterygia	NA	NA	Rebecca McKean (St. Norbert College; Museum of Northern Arizona)	NA	Bona fide gastroliths	Fossil gastroliths	Plesiosaur gastroliths	ImageJ	mm	NA	Dolichorhynchops__MNA_V10046_G269	No	NA	Composition not analyzed	12.277	12	NA	NA	Dolichorynchops_sp__MNA_V10046__gastroliths_dissociated__scalebar_100mm__from_RebeccaMcKean.tif	Dolichorynchops_sp__MNA_V10046__gastroliths_dissociated__scalebar_100mm__from_RebeccaMcKean.tif	74.123	210.703	67.438	34.626	0.777	12.119	452.75	142.833	159.193	9.227	1.288	0.776	0.98	Dolichorynchops_sp__MNA_V10046__gastroliths_dissociated__scalebar_100mm__from_RebeccaMcKean.tif	NA
MNA_V10046	Fossil	Disarticulated	Dolichorhynchops_sp	Sauropterygia	NA	NA	Rebecca McKean (St. Norbert College; Museum of Northern Arizona)	NA	Bona fide gastroliths	Fossil gastroliths	Plesiosaur gastroliths	ImageJ	mm	NA	Dolichorhynchops__MNA_V10046_G270	No	NA	Composition not analyzed	9.139	9	NA	NA	Dolichorynchops_sp__MNA_V10046__gastroliths_dissociated__scalebar_100mm__from_RebeccaMcKean.tif	Dolichorynchops_sp__MNA_V10046__gastroliths_dissociated__scalebar_100mm__from_RebeccaMcKean.tif	44.556	225.355	64.648	25.707	0.847	9.006	488.25	145.833	17.067	6.792	1.332	0.75	0.998	Dolichorynchops_sp__MNA_V10046__gastroliths_dissociated__scalebar_100mm__from_RebeccaMcKean.tif	NA
MNA_V10046	Fossil	Disarticulated	Dolichorhynchops_sp	Sauropterygia	NA	NA	Rebecca McKean (St. Norbert College; Museum of Northern Arizona)	NA	Bona fide gastroliths	Fossil gastroliths	Plesiosaur gastroliths	ImageJ	mm	NA	Dolichorhynchops__MNA_V10046_G271	No	NA	Composition not analyzed	16.544	17	NA	NA	Dolichorynchops_sp__MNA_V10046__gastroliths_dissociated__scalebar_100mm__from_RebeccaMcKean.tif	Dolichorynchops_sp__MNA_V10046__gastroliths_dissociated__scalebar_100mm__from_RebeccaMcKean.tif	134.694	216.039	80.677	48.275	0.726	16.347	459	181.333	8.635	11.377	1.506	0.664	0.933	Dolichorynchops_sp__MNA_V10046__gastroliths_dissociated__scalebar_100mm__from_RebeccaMcKean.tif	NA
MNA_V10046	Fossil	Disarticulated	Dolichorhynchops_sp	Sauropterygia	NA	NA	Rebecca McKean (St. Norbert College; Museum of Northern Arizona)	NA	Bona fide gastroliths	Fossil gastroliths	Plesiosaur gastroliths	ImageJ	mm	NA	Dolichorhynchops__MNA_V10046_G272	No	NA	Composition not analyzed	8.454	8	NA	NA	Dolichorynchops_sp__MNA_V10046__gastroliths_dissociated__scalebar_100mm__from_RebeccaMcKean.tif	Dolichorynchops_sp__MNA_V10046__gastroliths_dissociated__scalebar_100mm__from_RebeccaMcKean.tif	43.529	209.062	94.689	26.473	0.78	8.679	453	215.833	30.023	6.971	1.205	0.83	0.959	Dolichorynchops_sp__MNA_V10046__gastroliths_dissociated__scalebar_100mm__from_RebeccaMcKean.tif	NA
MNA_V10046	Fossil	Disarticulated	Dolichorhynchops_sp	Sauropterygia	NA	NA	Rebecca McKean (St. Norbert College; Museum of Northern Arizona)	NA	Bona fide gastroliths	Fossil gastroliths	Plesiosaur gastroliths	ImageJ	mm	NA	Dolichorhynchops__MNA_V10046_G273	No	NA	Composition not analyzed	13.437	13	NA	NA	Dolichorynchops_sp__MNA_V10046__gastroliths_dissociated__scalebar_100mm__from_RebeccaMcKean.tif	Dolichorynchops_sp__MNA_V10046__gastroliths_dissociated__scalebar_100mm__from_RebeccaMcKean.tif	57.081	213.9	108.197	30.793	0.756	9.695	464.917	232.25	136.42	8.135	1.146	0.872	0.977	Dolichorynchops_sp__MNA_V10046__gastroliths_dissociated__scalebar_100mm__from_RebeccaMcKean.tif	NA
MNA_V10046	Fossil	Disarticulated	Dolichorhynchops_sp	Sauropterygia	NA	NA	Rebecca McKean (St. Norbert College; Museum of Northern Arizona)	NA	Bona fide gastroliths	Fossil gastroliths	Plesiosaur gastroliths	ImageJ	mm	NA	Dolichorhynchops__MNA_V10046_G274	No	NA	Composition not analyzed	8.03	8	NA	NA	Dolichorynchops_sp__MNA_V10046__gastroliths_dissociated__scalebar_100mm__from_RebeccaMcKean.tif	Dolichorynchops_sp__MNA_V10046__gastroliths_dissociated__scalebar_100mm__from_RebeccaMcKean.tif	30.799	242.249	108.642	20.898	0.886	7.683	528.25	244.542	34.588	5.098	1.48	0.676	0.984	Dolichorynchops_sp__MNA_V10046__gastroliths_dissociated__scalebar_100mm__from_RebeccaMcKean.tif	NA
MNA_V10046	Fossil	Disarticulated	Dolichorhynchops_sp	Sauropterygia	NA	NA	Rebecca McKean (St. Norbert College; Museum of Northern Arizona)	NA	Bona fide gastroliths	Fossil gastroliths	Plesiosaur gastroliths	ImageJ	mm	NA	Dolichorhynchops__MNA_V10046_G275	No	NA	Composition not analyzed	15.268	15	NA	NA	Dolichorynchops_sp__MNA_V10046__gastroliths_dissociated__scalebar_100mm__from_RebeccaMcKean.tif	Dolichorynchops_sp__MNA_V10046__gastroliths_dissociated__scalebar_100mm__from_RebeccaMcKean.tif	73.096	225.025	93.869	39.076	0.602	15.296	478.333	210	20.672	7.435	2.048	0.488	0.938	Dolichorynchops_sp__MNA_V10046__gastroliths_dissociated__scalebar_100mm__from_RebeccaMcKean.tif	NA
MNA_V10046	Fossil	Disarticulated	Dolichorhynchops_sp	Sauropterygia	NA	NA	Rebecca McKean (St. Norbert College; Museum of Northern Arizona)	NA	Bona fide gastroliths	Fossil gastroliths	Plesiosaur gastroliths	ImageJ	mm	NA	Dolichorhynchops__MNA_V10046_G276	No	NA	Composition not analyzed	5.855	6	NA	NA	Dolichorynchops_sp__MNA_V10046__gastroliths_dissociated__scalebar_100mm__from_RebeccaMcKean.tif	Dolichorynchops_sp__MNA_V10046__gastroliths_dissociated__scalebar_100mm__from_RebeccaMcKean.tif	23.407	236.013	99.43	18.104	0.897	6.139	514.375	217.375	160.228	5.115	1.203	0.831	1.004	Dolichorynchops_sp__MNA_V10046__gastroliths_dissociated__scalebar_100mm__from_RebeccaMcKean.tif	NA
MNA_V10046	Fossil	Disarticulated	Dolichorhynchops_sp	Sauropterygia	NA	NA	Rebecca McKean (St. Norbert College; Museum of Northern Arizona)	NA	Bona fide gastroliths	Fossil gastroliths	Plesiosaur gastroliths	ImageJ	mm	NA	Dolichorhynchops__MNA_V10046_G277	No	NA	Composition not analyzed	8.801	9	NA	NA	Dolichorynchops_sp__MNA_V10046__gastroliths_dissociated__scalebar_100mm__from_RebeccaMcKean.tif	Dolichorynchops_sp__MNA_V10046__gastroliths_dissociated__scalebar_100mm__from_RebeccaMcKean.tif	41.065	248.12	100.008	25.207	0.812	9.004	536.812	219.25	168.019	6.125	1.521	0.657	0.952	Dolichorynchops_sp__MNA_V10046__gastroliths_dissociated__scalebar_100mm__from_RebeccaMcKean.tif	NA
MNA_V10046	Fossil	Disarticulated	Dolichorhynchops_sp	Sauropterygia	NA	NA	Rebecca McKean (St. Norbert College; Museum of Northern Arizona)	NA	Bona fide gastroliths	Fossil gastroliths	Plesiosaur gastroliths	ImageJ	mm	NA	Dolichorhynchops__MNA_V10046_G278	No	NA	Composition not analyzed	12.62	13	NA	NA	Dolichorynchops_sp__MNA_V10046__gastroliths_dissociated__scalebar_100mm__from_RebeccaMcKean.tif	Dolichorynchops_sp__MNA_V10046__gastroliths_dissociated__scalebar_100mm__from_RebeccaMcKean.tif	100.815	257.114	110.192	39.982	0.792	12.939	552.167	244.167	12.13	10.784	1.204	0.83	0.975	Dolichorynchops_sp__MNA_V10046__gastroliths_dissociated__scalebar_100mm__from_RebeccaMcKean.tif	NA
Caretta_caretta__specimen10	Recent	Disarticulated	Caretta_caretta	Testudines	NA	NA	Holly Stokes	NA	Bona fide gastroliths	Recent gastroliths	Extant sea turtle gastroliths	ImageJ	mm	NA	Chelonia mydas__specimen10_G1	No	Carbonate	Confirmed by reaction with HCl	9.033	9	NA	NA	Caretta_caretta__specimen10__pic1.tif	Caretta_caretta__specimen10__pic1.png	29.363	16.035	56.434	23.301	0.68	9.201	550	2759	11.816	4.214	2.432	0.411	0.95	Caretta_caretta__specimen10__pic1.tif	NA
Caretta_caretta__specimen10	Recent	Disarticulated	Caretta_caretta	Testudines	NA	NA	Holly Stokes	NA	Bona fide gastroliths	Recent gastroliths	Extant sea turtle gastroliths	ImageJ	mm	NA	Chelonia mydas__specimen10_G2	No	Carbonate	Confirmed by reaction with HCl	10.371	10	NA	NA	Caretta_caretta__specimen10__pic1.tif	Caretta_caretta__specimen10__pic1.png	53.629	28.804	55.306	28.345	0.839	10.54	1249	2450	118.125	7.146	1.42	0.704	0.979	Caretta_caretta__specimen10__pic1.tif	NA
Caretta_caretta__specimen10	Recent	Disarticulated	Caretta_caretta	Testudines	NA	NA	Holly Stokes	NA	Bona fide gastroliths	Recent gastroliths	Extant sea turtle gastroliths	ImageJ	mm	NA	Chelonia mydas__specimen10_G3	No	Carbonate	Confirmed by reaction with HCl	8.962	9	NA	NA	Caretta_caretta__specimen10__pic1.tif	Caretta_caretta__specimen10__pic1.png	42.422	40.88	51.079	26.168	0.779	9.015	1815	2334	137.886	6.61	1.386	0.721	0.962	Caretta_caretta__specimen10__pic1.tif	NA
Caretta_caretta__specimen10	Recent	Disarticulated	Caretta_caretta	Testudines	NA	NA	Holly Stokes	NA	Bona fide gastroliths	Recent gastroliths	Extant sea turtle gastroliths	ImageJ	mm	NA	Chelonia mydas__specimen10_G4	No	Carbonate	Confirmed by reaction with HCl	14.438	14	NA	NA	Caretta_caretta__specimen10__pic1.tif	Caretta_caretta__specimen10__pic1.png	80.717	41.06	67.41	37.331	0.728	14.699	1950	2922	97.445	6.813	2.148	0.466	0.977	Caretta_caretta__specimen10__pic1.tif	NA
Caretta_caretta__specimen10	Recent	Disarticulated	Caretta_caretta	Testudines	NA	NA	Holly Stokes	NA	Bona fide gastroliths	Recent gastroliths	Extant sea turtle gastroliths	ImageJ	mm	NA	Chelonia mydas__specimen10_G5	No	Carbonate	Confirmed by reaction with HCl	9.979	10	NA	NA	Caretta_caretta__specimen10__pic1.tif	Caretta_caretta__specimen10__pic1.png	54.591	29.294	69.9	28.716	0.832	10.016	1386	3131	98.08	7.109	1.474	0.678	0.979	Caretta_caretta__specimen10__pic1.tif	NA
Caretta_caretta__specimen10	Recent	Disarticulated	Caretta_caretta	Testudines	NA	NA	Holly Stokes	NA	Bona fide gastroliths	Recent gastroliths	Extant sea turtle gastroliths	ImageJ	mm	NA	Chelonia mydas__specimen10_G6	No	Carbonate	Confirmed by reaction with HCl	11.897	12	NA	NA	Caretta_caretta__specimen10__pic1.tif	Caretta_caretta__specimen10__pic1.png	72.574	14.888	72.158	33.744	0.801	12.017	412	3465	173.769	7.823	1.602	0.624	0.962	Caretta_caretta__specimen10__pic1.tif	NA
Caretta_caretta__specimen13	Recent	Disarticulated	Caretta_caretta	Testudines	NA	NA	Holly Stokes	NA	Bona fide gastroliths	Recent gastroliths	Extant sea turtle gastroliths	ImageJ	mm	NA	Chelonia mydas__specimen10_G7	No	Carbonate	Confirmed by reaction with HCl	8.241	8	NA	NA	Caretta_caretta__specimen13__pic1.tif	Caretta_caretta__specimen13__pic2.png	23.928	14.408	4.909	21.542	0.648	8.243	739	380	4.958	4.124	2.112	0.474	0.92	Caretta_caretta__specimen13__pic1.tif	NA
Caretta_caretta__specimen13	Recent	Disarticulated	Caretta_caretta	Testudines	NA	NA	Holly Stokes	NA	Bona fide gastroliths	Recent gastroliths	Extant sea turtle gastroliths	ImageJ	mm	NA	Chelonia mydas__specimen10_G8	No	Carbonate	Confirmed by reaction with HCl	7.916	8	NA	NA	Caretta_caretta__specimen13__pic1.tif	Caretta_caretta__specimen13__pic2.png	25.753	15.08	15.932	22.341	0.648	7.994	982	927	118.849	4.473	1.924	0.52	0.896	Caretta_caretta__specimen13__pic1.tif	NA
Caretta_caretta__specimen13	Recent	Disarticulated	Caretta_caretta	Testudines	NA	NA	Holly Stokes	NA	Bona fide gastroliths	Recent gastroliths	Extant sea turtle gastroliths	ImageJ	mm	NA	Chelonia mydas__specimen10_G9	No	Carbonate	Confirmed by reaction with HCl	7.927	8	NA	NA	Caretta_caretta__specimen13__pic1.tif	Caretta_caretta__specimen13__pic2.png	21.34	17.356	31.547	22.614	0.524	8.369	966	2289	173.731	4.246	2.329	0.429	0.831	Caretta_caretta__specimen13__pic1.tif	NA
Caretta_caretta__specimen13	Recent	Disarticulated	Caretta_caretta	Testudines	NA	NA	Holly Stokes	NA	Bona fide gastroliths	Recent gastroliths	Extant sea turtle gastroliths	ImageJ	mm	NA	Chelonia mydas__specimen10_G10	No	Carbonate	Confirmed by reaction with HCl	8.03	8	NA	NA	Caretta_caretta__specimen13__pic1.tif	Caretta_caretta__specimen13__pic2.png	24.191	17.856	44.265	21.558	0.654	8.1	1031	3165	157.051	4.119	2.193	0.456	0.928	Caretta_caretta__specimen13__pic1.tif	NA
Caretta_caretta__specimen23	Recent	Disarticulated	Caretta_caretta	Testudines	NA	NA	Holly Stokes	NA	Bona fide gastroliths	Recent gastroliths	Extant sea turtle gastroliths	ImageJ	mm	NA	Chelonia mydas__specimen10_G11	No	Carbonate	Confirmed by reaction with HCl	12.581	13	NA	NA	Caretta_caretta__specimen23__pic2.tif	Caretta_caretta__specimen23__pic2.png	62.485	13.609	53.163	32.899	0.725	12.681	344	2314	19.55	6.411	2.039	0.49	0.965	Caretta_caretta__specimen23__pic2.tif	NA
Caretta_caretta__specimen23	Recent	Disarticulated	Caretta_caretta	Testudines	NA	NA	Holly Stokes	NA	Bona fide gastroliths	Recent gastroliths	Extant sea turtle gastroliths	ImageJ	mm	NA	Chelonia mydas__specimen10_G12	No	Carbonate	Confirmed by reaction with HCl	10.343	10	NA	NA	Caretta_caretta__specimen23__pic2.tif	Caretta_caretta__specimen23__pic2.png	68.994	29.969	54.23	32.167	0.838	10.487	1133	2407	66.714	9.162	1.051	0.951	0.963	Caretta_caretta__specimen23__pic2.tif	NA
Caretta_caretta__specimen23	Recent	Disarticulated	Caretta_caretta	Testudines	NA	NA	Holly Stokes	NA	Bona fide gastroliths	Recent gastroliths	Extant sea turtle gastroliths	ImageJ	mm	NA	Chelonia mydas__specimen10_G13	No	Carbonate	Confirmed by reaction with HCl	13.978	14	NA	NA	Caretta_caretta__specimen23__pic2.tif	Caretta_caretta__specimen23__pic2.tif	50.335	39.662	49.99	35.246	0.509	14.145	1559	1764	96.733	5.48	2.998	0.334	0.799	Caretta_caretta__specimen23__pic2.tif	NA
Caretta_caretta__specimen23	Recent	Disarticulated	Caretta_caretta	Testudines	NA	NA	Holly Stokes	NA	Bona fide gastroliths	Recent gastroliths	Extant sea turtle gastroliths	ImageJ	mm	NA	Chelonia mydas__specimen10_G14	No	Carbonate	Confirmed by reaction with HCl	12.066	12	NA	NA	Caretta_caretta__specimen23__pic2.tif	Caretta_caretta__specimen23__pic2.tif	83.192	54.635	47.828	35.982	0.807	12.389	2271	2232	86.388	9.517	1.265	0.79	0.966	Caretta_caretta__specimen23__pic2.tif	NA
Caretta_caretta__specimen23	Recent	Disarticulated	Caretta_caretta	Testudines	NA	NA	Holly Stokes	NA	Bona fide gastroliths	Recent gastroliths	Extant sea turtle gastroliths	ImageJ	mm	NA	Chelonia mydas__specimen10_G15	No	Carbonate	Confirmed by reaction with HCl	11.797	12	NA	NA	Caretta_caretta__specimen23__pic2.tif	Caretta_caretta__specimen23__pic2.tif	84.734	55.811	30.149	36.74	0.789	12.097	2142	1419	54.932	9.691	1.194	0.837	0.955	Caretta_caretta__specimen23__pic2.tif	NA
Caretta_caretta__specimen23	Recent	Disarticulated	Caretta_caretta	Testudines	NA	NA	Holly Stokes	NA	Bona fide gastroliths	Recent gastroliths	Extant sea turtle gastroliths	ImageJ	mm	NA	Chelonia mydas__specimen10_G16	No	Carbonate	Confirmed by reaction with HCl	12.755	13	NA	NA	Caretta_caretta__specimen23__pic2.tif	Caretta_caretta__specimen23__pic2.tif	72.857	40.067	27.784	34.448	0.772	12.956	1374	1092	174.708	7.327	1.753	0.571	0.966	Caretta_caretta__specimen23__pic2.tif	NA
Caretta_caretta__specimen23	Recent	Disarticulated	Caretta_caretta	Testudines	NA	NA	Holly Stokes	NA	Bona fide gastroliths	Recent gastroliths	Extant sea turtle gastroliths	ImageJ	mm	NA	Chelonia mydas__specimen10_G17	No	Carbonate	Confirmed by reaction with HCl	11.143	11	NA	NA	Caretta_caretta__specimen23__pic2.tif	Caretta_caretta__specimen23__pic2.tif	70.426	25.299	29.922	33.87	0.771	11.572	928	1426	63.867	8.35	1.429	0.7	0.955	Caretta_caretta__specimen23__pic2.tif	NA
Caretta_caretta__specimen23	Recent	Disarticulated	Caretta_caretta	Testudines	NA	NA	Holly Stokes	NA	Bona fide gastroliths	Recent gastroliths	Extant sea turtle gastroliths	ImageJ	mm	NA	Chelonia mydas__specimen10_G18	No	Carbonate	Confirmed by reaction with HCl	9.337	9	NA	NA	Caretta_caretta__specimen23__pic2.tif	Caretta_caretta__specimen23__pic2.tif	57.12	12.473	29.293	29.516	0.824	9.715	407	1040	127.862	7.797	1.268	0.788	0.968	Caretta_caretta__specimen23__pic2.tif	NA
Caretta_caretta__specimen23	Recent	Disarticulated	Caretta_caretta	Testudines	NA	NA	Holly Stokes	NA	Bona fide gastroliths	Recent gastroliths	Extant sea turtle gastroliths	ImageJ	mm	NA	Chelonia mydas__specimen10_G19	No	Carbonate	Confirmed by reaction with HCl	11.336	11	NA	NA	Caretta_caretta__specimen23__pic2.tif	Caretta_caretta__specimen23__pic2.tif	47.226	13.344	7.736	30.24	0.649	11.56	365	457.5	33.338	5.189	2.237	0.447	0.95	Caretta_caretta__specimen23__pic2.tif	NA
Caretta_caretta__specimen23	Recent	Disarticulated	Caretta_caretta	Testudines	NA	NA	Holly Stokes	NA	Bona fide gastroliths	Recent gastroliths	Extant sea turtle gastroliths	ImageJ	mm	NA	Chelonia mydas__specimen10_G20	No	Carbonate	Confirmed by reaction with HCl	9.911	10	NA	NA	Caretta_caretta__specimen23__pic2.tif	Caretta_caretta__specimen23__pic2.tif	55.463	27.088	10.656	28.132	0.881	10.141	932.5	334	151.956	7.027	1.467	0.682	0.99	Caretta_caretta__specimen23__pic2.tif	NA
Caretta_caretta__specimen23	Recent	Disarticulated	Caretta_caretta	Testudines	NA	NA	Holly Stokes	NA	Bona fide gastroliths	Recent gastroliths	Extant sea turtle gastroliths	ImageJ	mm	NA	Chelonia mydas__specimen10_G21	No	Carbonate	Confirmed by reaction with HCl	12.357	12	NA	NA	Caretta_caretta__specimen23__pic2.tif	Caretta_caretta__specimen23__pic2.tif	80.198	40.006	7.52	36.889	0.741	12.998	1609	550	80.714	8.647	1.363	0.734	0.949	Caretta_caretta__specimen23__pic2.tif	NA
Caretta_caretta__specimen23	Recent	Disarticulated	Caretta_caretta	Testudines	NA	NA	Holly Stokes	NA	Bona fide gastroliths	Recent gastroliths	Extant sea turtle gastroliths	ImageJ	mm	NA	Chelonia mydas__specimen10_G22	No	Carbonate	Confirmed by reaction with HCl	11.576	12	NA	NA	Caretta_caretta__specimen23__pic2.tif	Caretta_caretta__specimen23__pic2.tif	50.955	55.464	7.996	32.443	0.608	12.062	2155	99	104.879	5.513	2.242	0.446	0.94	Caretta_caretta__specimen23__pic2.tif	NA
Caretta_caretta__specimen23	Recent	Disarticulated	Caretta_caretta	Testudines	NA	NA	Holly Stokes	NA	Bona fide gastroliths	Recent gastroliths	Extant sea turtle gastroliths	ImageJ	mm	NA	Chelonia mydas__specimen10_G23	No	Carbonate	Confirmed by reaction with HCl	13.181	13	NA	NA	Caretta_caretta__specimen23__pic3_photomerge.tif	Caretta_caretta__specimen23__pic3_photomerge.tif	84.004	8.162	69.93	37.209	0.762	13.268	341	3496	102.734	9.281	1.472	0.679	0.945	Caretta_caretta__specimen23__pic3_photomerge.tif	NA
Caretta_caretta__specimen23	Recent	Disarticulated	Caretta_caretta	Testudines	NA	NA	Holly Stokes	NA	Bona fide gastroliths	Recent gastroliths	Extant sea turtle gastroliths	ImageJ	mm	NA	Chelonia mydas__specimen10_G24	No	Carbonate	Confirmed by reaction with HCl	10.319	10	NA	NA	Caretta_caretta__specimen23__pic3_photomerge.tif	Caretta_caretta__specimen23__pic3_photomerge.tif	51.145	25.704	67.329	30.209	0.704	10.452	1301	3934	59.758	6.752	1.641	0.609	0.93	Caretta_caretta__specimen23__pic3_photomerge.tif	NA
Caretta_caretta__specimen23	Recent	Disarticulated	Caretta_caretta	Testudines	NA	NA	Holly Stokes	NA	Bona fide gastroliths	Recent gastroliths	Extant sea turtle gastroliths	ImageJ	mm	NA	Chelonia mydas__specimen10_G25	No	Carbonate	Confirmed by reaction with HCl	9.856	10	NA	NA	Caretta_caretta__specimen23__pic3_photomerge.tif	Caretta_caretta__specimen23__pic3_photomerge.tif	48.349	37.548	67.8	27.466	0.805	9.976	2010	3973	75.353	6.984	1.407	0.711	0.971	Caretta_caretta__specimen23__pic3_photomerge.tif	NA
Caretta_caretta__specimen23	Recent	Disarticulated	Caretta_caretta	Testudines	NA	NA	Holly Stokes	NA	Bona fide gastroliths	Recent gastroliths	Extant sea turtle gastroliths	ImageJ	mm	NA	Chelonia mydas__specimen10_G26	No	Carbonate	Confirmed by reaction with HCl	9.966	10	NA	NA	Caretta_caretta__specimen23__pic3_photomerge.tif	Caretta_caretta__specimen23__pic3_photomerge.tif	59.904	56.345	64.023	29.868	0.844	10.169	3018	3776	74.465	8.339	1.196	0.836	0.976	Caretta_caretta__specimen23__pic3_photomerge.tif	NA
Caretta_caretta__specimen23	Recent	Disarticulated	Caretta_caretta	Testudines	NA	NA	Holly Stokes	NA	Bona fide gastroliths	Recent gastroliths	Extant sea turtle gastroliths	ImageJ	mm	NA	Chelonia mydas__specimen10_G27	No	Carbonate	Confirmed by reaction with HCl	8.302	8	NA	NA	Caretta_caretta__specimen23__pic3_photomerge.tif	Caretta_caretta__specimen23__pic3_photomerge.tif	38.283	8.261	47.021	25.96	0.714	8.388	211	2605	17.764	6.087	1.278	0.783	0.955	Caretta_caretta__specimen23__pic3_photomerge.tif	NA
Caretta_caretta__specimen23	Recent	Disarticulated	Caretta_caretta	Testudines	NA	NA	Holly Stokes	NA	Bona fide gastroliths	Recent gastroliths	Extant sea turtle gastroliths	ImageJ	mm	NA	Chelonia mydas__specimen10_G28	No	Carbonate	Confirmed by reaction with HCl	8.232	8	NA	NA	Caretta_caretta__specimen23__pic3_photomerge.tif	Caretta_caretta__specimen23__pic3_photomerge.tif	42.366	19.982	47.744	26.372	0.766	8.427	969	2829	38.66	7.141	1.198	0.835	0.953	Caretta_caretta__specimen23__pic3_photomerge.tif	NA
Caretta_caretta__specimen23	Recent	Disarticulated	Caretta_caretta	Testudines	NA	NA	Holly Stokes	NA	Bona fide gastroliths	Recent gastroliths	Extant sea turtle gastroliths	ImageJ	mm	NA	Chelonia mydas__specimen10_G29	No	Carbonate	Confirmed by reaction with HCl	10.39	10	NA	NA	Caretta_caretta__specimen23__pic3_photomerge.tif	Caretta_caretta__specimen23__pic3_photomerge.tif	43.225	34.64	46.021	29.823	0.611	10.539	1637	2403	152.413	5.707	1.983	0.504	0.884	Caretta_caretta__specimen23__pic3_photomerge.tif	NA
Caretta_caretta__specimen23	Recent	Disarticulated	Caretta_caretta	Testudines	NA	NA	Holly Stokes	NA	Bona fide gastroliths	Recent gastroliths	Extant sea turtle gastroliths	ImageJ	mm	NA	Chelonia mydas__specimen10_G30	No	Carbonate	Confirmed by reaction with HCl	9.095	9	NA	NA	Caretta_caretta__specimen23__pic3_photomerge.tif	Caretta_caretta__specimen23__pic3_photomerge.tif	37.227	54.158	44.728	24.505	0.779	9.173	2839	2666	57.45	5.621	1.581	0.632	0.969	Caretta_caretta__specimen23__pic3_photomerge.tif	NA
Caretta_caretta__specimen23	Recent	Disarticulated	Caretta_caretta	Testudines	NA	NA	Holly Stokes	NA	Bona fide gastroliths	Recent gastroliths	Extant sea turtle gastroliths	ImageJ	mm	NA	Chelonia mydas__specimen10_G31	No	Carbonate	Confirmed by reaction with HCl	7.461	7	NA	NA	Caretta_caretta__specimen23__pic3_photomerge.tif	Caretta_caretta__specimen23__pic3_photomerge.tif	28.504	55.598	25.311	21.296	0.79	7.41	3006	1587	87.455	5.579	1.249	0.8	0.951	Caretta_caretta__specimen23__pic3_photomerge.tif	NA
Caretta_caretta__specimen23	Recent	Disarticulated	Caretta_caretta	Testudines	NA	NA	Holly Stokes	NA	Bona fide gastroliths	Recent gastroliths	Extant sea turtle gastroliths	ImageJ	mm	NA	Chelonia mydas__specimen10_G32	No	Carbonate	Confirmed by reaction with HCl	6.238	6	NA	NA	Caretta_caretta__specimen23__pic3_photomerge.tif	Caretta_caretta__specimen23__pic3_photomerge.tif	20.829	36.066	25.833	18.626	0.754	6.306	1828.5	1479	28.385	4.951	1.239	0.807	0.938	Caretta_caretta__specimen23__pic3_photomerge.tif	NA
Caretta_caretta__specimen23	Recent	Disarticulated	Caretta_caretta	Testudines	NA	NA	Holly Stokes	NA	Bona fide gastroliths	Recent gastroliths	Extant sea turtle gastroliths	ImageJ	mm	NA	Chelonia mydas__specimen10_G33	No	Carbonate	Confirmed by reaction with HCl	12.148	12	NA	NA	Caretta_caretta__specimen23__pic3_photomerge.tif	Caretta_caretta__specimen23__pic3_photomerge.tif	36.536	21.736	28.26	28.3	0.573	12.288	869	1701	25.65	4.147	3.053	0.328	0.955	Caretta_caretta__specimen23__pic3_photomerge.tif	NA
Caretta_caretta__specimen23	Recent	Disarticulated	Caretta_caretta	Testudines	NA	NA	Holly Stokes	NA	Bona fide gastroliths	Recent gastroliths	Extant sea turtle gastroliths	ImageJ	mm	NA	Chelonia mydas__specimen10_G34	No	Carbonate	Confirmed by reaction with HCl	11.003	11	NA	NA	Caretta_caretta__specimen23__pic3_photomerge.tif	Caretta_caretta__specimen23__pic3_photomerge.tif	47.055	6.31	31.524	29.276	0.69	11.026	83	1792	9.447	5.969	1.825	0.548	0.941	Caretta_caretta__specimen23__pic3_photomerge.tif	NA
Caretta_caretta__specimen23	Recent	Disarticulated	Caretta_caretta	Testudines	NA	NA	Holly Stokes	NA	Bona fide gastroliths	Recent gastroliths	Extant sea turtle gastroliths	ImageJ	mm	NA	Chelonia mydas__specimen10_G35	No	Carbonate	Confirmed by reaction with HCl	10.549	11	NA	NA	Caretta_caretta__specimen23__pic3_photomerge.tif	Caretta_caretta__specimen23__pic3_photomerge.tif	44.899	7.383	13.35	29.313	0.657	10.588	203	949	51.448	5.684	2.02	0.495	0.913	Caretta_caretta__specimen23__pic3_photomerge.tif	NA
Caretta_caretta__specimen23	Recent	Disarticulated	Caretta_caretta	Testudines	NA	NA	Holly Stokes	NA	Bona fide gastroliths	Recent gastroliths	Extant sea turtle gastroliths	ImageJ	mm	NA	Chelonia mydas__specimen10_G36	No	Carbonate	Confirmed by reaction with HCl	8.857	9	NA	NA	Caretta_caretta__specimen23__pic3_photomerge.tif	Caretta_caretta__specimen23__pic3_photomerge.tif	37.621	21.883	11.306	24.584	0.782	8.917	968	664	8.844	5.648	1.512	0.661	0.979	Caretta_caretta__specimen23__pic3_photomerge.tif	NA
Caretta_caretta__specimen23	Recent	Disarticulated	Caretta_caretta	Testudines	NA	NA	Holly Stokes	NA	Bona fide gastroliths	Recent gastroliths	Extant sea turtle gastroliths	ImageJ	mm	NA	Chelonia mydas__specimen10_G37	No	Carbonate	Confirmed by reaction with HCl	7.584	8	NA	NA	Caretta_caretta__specimen23__pic3_photomerge.tif	Caretta_caretta__specimen23__pic3_photomerge.tif	29.145	37.167	9.758	22.766	0.707	7.669	1945	734	73.379	5.201	1.441	0.694	0.93	Caretta_caretta__specimen23__pic3_photomerge.tif	NA
Caretta_caretta__specimen23	Recent	Disarticulated	Caretta_caretta	Testudines	NA	NA	Holly Stokes	NA	Bona fide gastroliths	Recent gastroliths	Extant sea turtle gastroliths	ImageJ	mm	NA	Chelonia mydas__specimen10_G38	No	Carbonate	Confirmed by reaction with HCl	7.286	7	NA	NA	Caretta_caretta__specimen23__pic3_photomerge.tif	Caretta_caretta__specimen23__pic3_photomerge.tif	29.99	52.191	9.309	22.475	0.746	7.309	2655	564	3.728	5.919	1.186	0.843	0.929	Caretta_caretta__specimen23__pic3_photomerge.tif	NA
Caretta_caretta__specimen28	Recent	Disarticulated	Caretta_caretta	Testudines	NA	NA	Holly Stokes	NA	Bona fide gastroliths	Recent gastroliths	Extant sea turtle gastroliths	ImageJ	mm	NA	Chelonia mydas__specimen10_G39	No	Carbonate	Confirmed by reaction with HCl	28.629	29	NA	NA	Caretta_caretta__specimen28__pic2.tif	Caretta_caretta__specimen28__pic2.png	285.408	26.095	40.918	73.672	0.661	28.923	1557	1614	98.13	11.812	2.508	0.399	0.946	Caretta_caretta__specimen28__pic2.tif	NA
Caretta_caretta__specimen28	Recent	Disarticulated	Caretta_caretta	Testudines	NA	NA	Holly Stokes	NA	Bona fide gastroliths	Recent gastroliths	Extant sea turtle gastroliths	ImageJ	mm	NA	Chelonia mydas__specimen10_G40	No	Carbonate	Confirmed by reaction with HCl	16.617	17	NA	NA	Caretta_caretta__specimen28__pic2.tif	Caretta_caretta__specimen28__pic2.png	88.751	21.322	10.047	42.91	0.606	16.813	776	639	175.071	6.857	2.603	0.384	0.956	Caretta_caretta__specimen28__pic2.tif	NA
YIGMR_TR00001	Fossil	Articulated	Panjiangsaurus_epicharis	Ichthyopterygia	Xiaowa Formation	NA	Oliver Wings and Cheng Long	Original photographs were taken by Cheng Long.	Bona fide gastroliths	Fossil gastroliths	Ichthyosaur gastroliths	ImageJ	mm	123.686	Panjiangsaurus__YIGMR_TR00001__AG1	Yes	NA	Composition data for individual stones is not available. However, as described by Long et al. 2006 (https://doi.org/10.1666/0022-3360(2006)80%5B583:GITTIP%5D2.0.CO;2), "Most of the pebbles are composed of quartzite and siliceous rock which were derived from strongly silicified and recrystallized carbonate rocks. Some stones show calcite-filled veins, which do not con­ tinue into the calcite matri…	6.435	6	0.0485099	4.85099	Panjiangsaurus_epicharis__YIGMR_TR00001__from_OliverWings__inSitu__photomerge__pic1.tif	Panjiangsaurus_epicharis__YIGMR_TR00001__from_OliverWings__inSitu__clusterA.tif	20.272	52.715	77.524	17.162	0.865	6.311	172.812	254.625	133.816	4.323	1.45	0.69	0.991	Panjiangsaurus_epicharis__YIGMR_TR00001__from_OliverWings__inSitu__clusterA.tif	Only a very small subsample of Panjiangsaurus stones were measured—those stones I could confidently individuate and outline completely without obstructions.
YIGMR_TR00001	Fossil	Articulated	Panjiangsaurus_epicharis	Ichthyopterygia	Xiaowa Formation	NA	Oliver Wings and Cheng Long	Original photographs were taken by Cheng Long.	Bona fide gastroliths	Fossil gastroliths	Ichthyosaur gastroliths	ImageJ	mm	123.686	Panjiangsaurus__YIGMR_TR00001__AG2	Yes	NA	Composition data for individual stones is not available. However, as described by Long et al. 2006 (https://doi.org/10.1666/0022-3360(2006)80%5B583:GITTIP%5D2.0.CO;2), "Most of the pebbles are composed of quartzite and siliceous rock which were derived from strongly silicified and recrystallized carbonate rocks. Some stones show calcite-filled veins, which do not con­ tinue into the calcite matri…	7.434	7	0.0565949	5.65949	Panjiangsaurus_epicharis__YIGMR_TR00001__from_OliverWings__inSitu__photomerge__pic1.tif	Panjiangsaurus_epicharis__YIGMR_TR00001__from_OliverWings__inSitu__clusterA.tif	28.885	60.033	89.879	21.143	0.812	7.432	196.083	293.917	121.061	5.282	1.364	0.733	0.976	Panjiangsaurus_epicharis__YIGMR_TR00001__from_OliverWings__inSitu__clusterA.tif	Only a very small subsample of Panjiangsaurus stones were measured—those stones I could confidently individuate and outline completely without obstructions.
YIGMR_TR00001	Fossil	Articulated	Panjiangsaurus_epicharis	Ichthyopterygia	Xiaowa Formation	NA	Oliver Wings and Cheng Long	Original photographs were taken by Cheng Long.	Bona fide gastroliths	Fossil gastroliths	Ichthyosaur gastroliths	ImageJ	mm	123.686	Panjiangsaurus__YIGMR_TR00001__AG3	Yes	NA	Composition data for individual stones is not available. However, as described by Long et al. 2006 (https://doi.org/10.1666/0022-3360(2006)80%5B583:GITTIP%5D2.0.CO;2), "Most of the pebbles are composed of quartzite and siliceous rock which were derived from strongly silicified and recrystallized carbonate rocks. Some stones show calcite-filled veins, which do not con­ tinue into the calcite matri…	10.645	11	0.0889349	8.89349	Panjiangsaurus_epicharis__YIGMR_TR00001__from_OliverWings__inSitu__photomerge__pic1.tif	Panjiangsaurus_epicharis__YIGMR_TR00001__from_OliverWings__inSitu__clusterA.tif	82.566	144.085	76.368	36.89	0.762	12.751	478.667	240.333	124.793	8.343	1.493	0.67	0.976	Panjiangsaurus_epicharis__YIGMR_TR00001__from_OliverWings__inSitu__clusterA.tif	Only a very small subsample of Panjiangsaurus stones were measured—those stones I could confidently individuate and outline completely without obstructions.
YIGMR_TR00001	Fossil	Articulated	Panjiangsaurus_epicharis	Ichthyopterygia	Xiaowa Formation	NA	Oliver Wings and Cheng Long	Original photographs were taken by Cheng Long.	Bona fide gastroliths	Fossil gastroliths	Ichthyosaur gastroliths	ImageJ	mm	123.686	Panjiangsaurus__YIGMR_TR00001__AG4	Yes	NA	Composition data for individual stones is not available. However, as described by Long et al. 2006 (https://doi.org/10.1666/0022-3360(2006)80%5B583:GITTIP%5D2.0.CO;2), "Most of the pebbles are composed of quartzite and siliceous rock which were derived from strongly silicified and recrystallized carbonate rocks. Some stones show calcite-filled veins, which do not con­ tinue into the calcite matri…	12.858	13	0.105105	10.5105	Panjiangsaurus_epicharis__YIGMR_TR00001__from_OliverWings__inSitu__photomerge__pic1.tif	Panjiangsaurus_epicharis__YIGMR_TR00001__from_OliverWings__inSitu__clusterA.tif	113.017	121.356	85.009	39.587	0.906	12.982	392.75	301.083	34.743	11.149	1.084	0.923	0.992	Panjiangsaurus_epicharis__YIGMR_TR00001__from_OliverWings__inSitu__clusterA.tif	Only a very small subsample of Panjiangsaurus stones were measured—those stones I could confidently individuate and outline completely without obstructions.
YIGMR_TR00001	Fossil	Articulated	Panjiangsaurus_epicharis	Ichthyopterygia	Xiaowa Formation	NA	Oliver Wings and Cheng Long	Original photographs were taken by Cheng Long.	Bona fide gastroliths	Fossil gastroliths	Ichthyosaur gastroliths	ImageJ	mm	123.686	Panjiangsaurus__YIGMR_TR00001__AG5	Yes	NA	Composition data for individual stones is not available. However, as described by Long et al. 2006 (https://doi.org/10.1666/0022-3360(2006)80%5B583:GITTIP%5D2.0.CO;2), "Most of the pebbles are composed of quartzite and siliceous rock which were derived from strongly silicified and recrystallized carbonate rocks. Some stones show calcite-filled veins, which do not con­ tinue into the calcite matri…	16.227	16	0.12936	12.936	Panjiangsaurus_epicharis__YIGMR_TR00001__from_OliverWings__inSitu__photomerge__pic1.tif	Panjiangsaurus_epicharis__YIGMR_TR00001__from_OliverWings__inSitu__clusterA.tif	111.016	152.557	139.843	42.776	0.762	16.303	493.917	456.583	154.169	8.788	1.859	0.538	0.974	Panjiangsaurus_epicharis__YIGMR_TR00001__from_OliverWings__inSitu__clusterA.tif	Only a very small subsample of Panjiangsaurus stones were measured—those stones I could confidently individuate and outline completely without obstructions.
YIGMR_TR00001	Fossil	Articulated	Panjiangsaurus_epicharis	Ichthyopterygia	Xiaowa Formation	NA	Oliver Wings and Cheng Long	Original photographs were taken by Cheng Long.	Bona fide gastroliths	Fossil gastroliths	Ichthyosaur gastroliths	ImageJ	mm	123.686	Panjiangsaurus__YIGMR_TR00001__AG6	Yes	NA	Composition data for individual stones is not available. However, as described by Long et al. 2006 (https://doi.org/10.1666/0022-3360(2006)80%5B583:GITTIP%5D2.0.CO;2), "Most of the pebbles are composed of quartzite and siliceous rock which were derived from strongly silicified and recrystallized carbonate rocks. Some stones show calcite-filled veins, which do not con­ tinue into the calcite matri…	14.247	14	0.11319	11.319	Panjiangsaurus_epicharis__YIGMR_TR00001__from_OliverWings__inSitu__photomerge__pic1.tif	Panjiangsaurus_epicharis__YIGMR_TR00001__from_OliverWings__inSitu__clusterA.tif	105.447	188.83	77.405	40.713	0.799	14.249	632.625	237.125	117.759	10.253	1.258	0.795	0.951	Panjiangsaurus_epicharis__YIGMR_TR00001__from_OliverWings__inSitu__clusterA.tif	Only a very small subsample of Panjiangsaurus stones were measured—those stones I could confidently individuate and outline completely without obstructions.
YIGMR_TR00001	Fossil	Articulated	Panjiangsaurus_epicharis	Ichthyopterygia	Xiaowa Formation	NA	Oliver Wings and Cheng Long	Original photographs were taken by Cheng Long.	Bona fide gastroliths	Fossil gastroliths	Ichthyosaur gastroliths	ImageJ	mm	123.686	Panjiangsaurus__YIGMR_TR00001__AG7	Yes	NA	Composition data for individual stones is not available. However, as described by Long et al. 2006 (https://doi.org/10.1666/0022-3360(2006)80%5B583:GITTIP%5D2.0.CO;2), "Most of the pebbles are composed of quartzite and siliceous rock which were derived from strongly silicified and recrystallized carbonate rocks. Some stones show calcite-filled veins, which do not con­ tinue into the calcite matri…	16.146	16	0.12936	12.936	Panjiangsaurus_epicharis__YIGMR_TR00001__from_OliverWings__inSitu__photomerge__pic1.tif	Panjiangsaurus_epicharis__YIGMR_TR00001__from_OliverWings__inSitu__clusterA.tif	130.504	206.075	89.376	50.854	0.634	16.294	682.667	325.167	74.245	13.086	1.222	0.819	0.943	Panjiangsaurus_epicharis__YIGMR_TR00001__from_OliverWings__inSitu__clusterA.tif	Only a very small subsample of Panjiangsaurus stones were measured—those stones I could confidently individuate and outline completely without obstructions.
YIGMR_TR00001	Fossil	Articulated	Panjiangsaurus_epicharis	Ichthyopterygia	Xiaowa Formation	NA	Oliver Wings and Cheng Long	Original photographs were taken by Cheng Long.	Bona fide gastroliths	Fossil gastroliths	Ichthyosaur gastroliths	ImageJ	mm	123.686	Panjiangsaurus__YIGMR_TR00001__AG8	Yes	NA	Composition data for individual stones is not available. However, as described by Long et al. 2006 (https://doi.org/10.1666/0022-3360(2006)80%5B583:GITTIP%5D2.0.CO;2), "Most of the pebbles are composed of quartzite and siliceous rock which were derived from strongly silicified and recrystallized carbonate rocks. Some stones show calcite-filled veins, which do not con­ tinue into the calcite matri…	6.556	7	0.0565949	5.65949	Panjiangsaurus_epicharis__YIGMR_TR00001__from_OliverWings__inSitu__photomerge__pic1.tif	Panjiangsaurus_epicharis__YIGMR_TR00001__from_OliverWings__inSitu__clusterA.tif	93.441	268.268	96.564	40.433	0.718	13.712	888	334.667	18.825	9.656	1.409	0.71	0.969	Panjiangsaurus_epicharis__YIGMR_TR00001__from_OliverWings__inSitu__clusterA.tif	Only a very small subsample of Panjiangsaurus stones were measured—those stones I could confidently individuate and outline completely without obstructions.
YIGMR_TR00001	Fossil	Articulated	Panjiangsaurus_epicharis	Ichthyopterygia	Xiaowa Formation	NA	Oliver Wings and Cheng Long	Original photographs were taken by Cheng Long.	Bona fide gastroliths	Fossil gastroliths	Ichthyosaur gastroliths	ImageJ	mm	123.686	Panjiangsaurus__YIGMR_TR00001__AG9	Yes	NA	Composition data for individual stones is not available. However, as described by Long et al. 2006 (https://doi.org/10.1666/0022-3360(2006)80%5B583:GITTIP%5D2.0.CO;2), "Most of the pebbles are composed of quartzite and siliceous rock which were derived from strongly silicified and recrystallized carbonate rocks. Some stones show calcite-filled veins, which do not con­ tinue into the calcite matri…	12.737	13	0.105105	10.5105	Panjiangsaurus_epicharis__YIGMR_TR00001__from_OliverWings__inSitu__photomerge__pic1.tif	Panjiangsaurus_epicharis__YIGMR_TR00001__from_OliverWings__inSitu__clusterA.tif	215.941	207.69	177.454	56.225	0.858	18.897	673.167	607.5	8.678	14.556	1.251	0.799	0.989	Panjiangsaurus_epicharis__YIGMR_TR00001__from_OliverWings__inSitu__clusterA.tif	Only a very small subsample of Panjiangsaurus stones were measured—those stones I could confidently individuate and outline completely without obstructions.
YIGMR_TR00001	Fossil	Articulated	Panjiangsaurus_epicharis	Ichthyopterygia	Xiaowa Formation	NA	Oliver Wings and Cheng Long	Original photographs were taken by Cheng Long.	Bona fide gastroliths	Fossil gastroliths	Ichthyosaur gastroliths	ImageJ	mm	123.686	Panjiangsaurus__YIGMR_TR00001__AG10	Yes	NA	Composition data for individual stones is not available. However, as described by Long et al. 2006 (https://doi.org/10.1666/0022-3360(2006)80%5B583:GITTIP%5D2.0.CO;2), "Most of the pebbles are composed of quartzite and siliceous rock which were derived from strongly silicified and recrystallized carbonate rocks. Some stones show calcite-filled veins, which do not con­ tinue into the calcite matri…	18.516	19	0.153615	15.3615	Panjiangsaurus_epicharis__YIGMR_TR00001__from_OliverWings__inSitu__photomerge__pic1.tif	Panjiangsaurus_epicharis__YIGMR_TR00001__from_OliverWings__inSitu__clusterA.tif	112.756	241.866	103.646	50.227	0.562	21.322	782.667	351.5	3.304	6.765	3.261	0.307	0.981	Panjiangsaurus_epicharis__YIGMR_TR00001__from_OliverWings__inSitu__clusterA.tif	Only a very small subsample of Panjiangsaurus stones were measured—those stones I could confidently individuate and outline completely without obstructions.
YIGMR_TR00001	Fossil	Articulated	Panjiangsaurus_epicharis	Ichthyopterygia	Xiaowa Formation	NA	Oliver Wings and Cheng Long	Original photographs were taken by Cheng Long.	Bona fide gastroliths	Fossil gastroliths	Ichthyosaur gastroliths	ImageJ	mm	123.686	Panjiangsaurus__YIGMR_TR00001__AG11	Yes	NA	Composition data for individual stones is not available. However, as described by Long et al. 2006 (https://doi.org/10.1666/0022-3360(2006)80%5B583:GITTIP%5D2.0.CO;2), "Most of the pebbles are composed of quartzite and siliceous rock which were derived from strongly silicified and recrystallized carbonate rocks. Some stones show calcite-filled veins, which do not con­ tinue into the calcite matri…	21.469	21	0.169785	16.9785	Panjiangsaurus_epicharis__YIGMR_TR00001__from_OliverWings__inSitu__photomerge__pic1.tif	Panjiangsaurus_epicharis__YIGMR_TR00001__from_OliverWings__inSitu__clusterA.tif	15.399	110.96	98.215	15.296	0.827	5.23	371.417	340.917	55.339	3.982	1.29	0.775	0.978	Panjiangsaurus_epicharis__YIGMR_TR00001__from_OliverWings__inSitu__clusterA.tif	Only a very small subsample of Panjiangsaurus stones were measured—those stones I could confidently individuate and outline completely without obstructions.
YIGMR_TR00001	Fossil	Articulated	Panjiangsaurus_epicharis	Ichthyopterygia	Xiaowa Formation	NA	Oliver Wings and Cheng Long	Original photographs were taken by Cheng Long.	Bona fide gastroliths	Fossil gastroliths	Ichthyosaur gastroliths	ImageJ	mm	123.686	Panjiangsaurus__YIGMR_TR00001__AG12	Yes	NA	Composition data for individual stones is not available. However, as described by Long et al. 2006 (https://doi.org/10.1666/0022-3360(2006)80%5B583:GITTIP%5D2.0.CO;2), "Most of the pebbles are composed of quartzite and siliceous rock which were derived from strongly silicified and recrystallized carbonate rocks. Some stones show calcite-filled veins, which do not con­ tinue into the calcite matri…	2.068	2	0.01617	1.617	Panjiangsaurus_epicharis__YIGMR_TR00001__from_OliverWings__inSitu__photomerge__pic1.tif	Panjiangsaurus_epicharis__YIGMR_TR00001__from_OliverWings__inSitu__clusterA.tif	11.136	106.537	100.094	14.61	0.656	5.103	352.917	343	35.987	3.28	1.647	0.607	0.908	Panjiangsaurus_epicharis__YIGMR_TR00001__from_OliverWings__inSitu__clusterA.tif	Only a very small subsample of Panjiangsaurus stones were measured—those stones I could confidently individuate and outline completely without obstructions.
YIGMR_TR00001	Fossil	Articulated	Panjiangsaurus_epicharis	Ichthyopterygia	Xiaowa Formation	NA	Oliver Wings and Cheng Long	Original photographs were taken by Cheng Long.	Bona fide gastroliths	Fossil gastroliths	Ichthyosaur gastroliths	ImageJ	mm	123.686	Panjiangsaurus__YIGMR_TR00001__AG13	Yes	NA	Composition data for individual stones is not available. However, as described by Long et al. 2006 (https://doi.org/10.1666/0022-3360(2006)80%5B583:GITTIP%5D2.0.CO;2), "Most of the pebbles are composed of quartzite and siliceous rock which were derived from strongly silicified and recrystallized carbonate rocks. Some stones show calcite-filled veins, which do not con­ tinue into the calcite matri…	5.323	5	0.0404249	4.04249	Panjiangsaurus_epicharis__YIGMR_TR00001__from_OliverWings__inSitu__photomerge__pic1.tif	Panjiangsaurus_epicharis__YIGMR_TR00001__from_OliverWings__inSitu__clusterA.tif	54.464	182.38	134.175	28.291	0.855	10.738	601.875	445.5	155.019	6.336	1.711	0.584	0.979	Panjiangsaurus_epicharis__YIGMR_TR00001__from_OliverWings__inSitu__clusterA.tif	Only a very small subsample of Panjiangsaurus stones were measured—those stones I could confidently individuate and outline completely without obstructions.
YIGMR_TR00001	Fossil	Articulated	Panjiangsaurus_epicharis	Ichthyopterygia	Xiaowa Formation	NA	Oliver Wings and Cheng Long	Original photographs were taken by Cheng Long.	Bona fide gastroliths	Fossil gastroliths	Ichthyosaur gastroliths	ImageJ	mm	123.686	Panjiangsaurus__YIGMR_TR00001__AG14	Yes	NA	Composition data for individual stones is not available. However, as described by Long et al. 2006 (https://doi.org/10.1666/0022-3360(2006)80%5B583:GITTIP%5D2.0.CO;2), "Most of the pebbles are composed of quartzite and siliceous rock which were derived from strongly silicified and recrystallized carbonate rocks. Some stones show calcite-filled veins, which do not con­ tinue into the calcite matri…	5.599	6	0.0485099	4.85099	Panjiangsaurus_epicharis__YIGMR_TR00001__from_OliverWings__inSitu__photomerge__pic1.tif	Panjiangsaurus_epicharis__YIGMR_TR00001__from_OliverWings__inSitu__clusterA.tif	11.745	106.69	100.234	14.697	0.683	5.281	353.167	344	35.91	3.079	1.759	0.568	0.951	Panjiangsaurus_epicharis__YIGMR_TR00001__from_OliverWings__inSitu__clusterA.tif	Only a very small subsample of Panjiangsaurus stones were measured—those stones I could confidently individuate and outline completely without obstructions.
YIGMR_TR00001	Fossil	Articulated	Panjiangsaurus_epicharis	Ichthyopterygia	Xiaowa Formation	NA	Oliver Wings and Cheng Long	Original photographs were taken by Cheng Long.	Bona fide gastroliths	Fossil gastroliths	Ichthyosaur gastroliths	ImageJ	mm	123.686	Panjiangsaurus__YIGMR_TR00001__AG15	Yes	NA	Composition data for individual stones is not available. However, as described by Long et al. 2006 (https://doi.org/10.1666/0022-3360(2006)80%5B583:GITTIP%5D2.0.CO;2), "Most of the pebbles are composed of quartzite and siliceous rock which were derived from strongly silicified and recrystallized carbonate rocks. Some stones show calcite-filled veins, which do not con­ tinue into the calcite matri…	10.773	11	0.0889349	8.89349	Panjiangsaurus_epicharis__YIGMR_TR00001__from_OliverWings__inSitu__photomerge__pic1.tif	Panjiangsaurus_epicharis__YIGMR_TR00001__from_OliverWings__inSitu__clusterA.tif	55.595	182.51	134.377	28.75	0.845	10.658	602.083	447.417	160.604	6.5	1.654	0.605	0.991	Panjiangsaurus_epicharis__YIGMR_TR00001__from_OliverWings__inSitu__clusterA.tif	Only a very small subsample of Panjiangsaurus stones were measured—those stones I could confidently individuate and outline completely without obstructions.
[truncated: 37 more rows]
