# Supplementary material for: First evidence of marine turtle gastroliths in a fossil specimen: Paleobiological implications in comparison to modern analogues
Source: PLoS One. 2024 May 6;19(5):e0302889. doi: 10.1371/journal.pone.0302889 (PMC11073738; doi:10.1371/journal.pone.0302889)
Supplement: S1 File — (TXT) [file pone.0302889.s003.txt]

---
title: "Gastroliths"
author: "Caleb Gordon"
date: "`r Sys.Date()`"
output: html_document
---

```{r setup, include=FALSE}
knitr::opts_chunk$set(echo = TRUE)
```

## R Markdown

This is an R Markdown document. Markdown is a simple formatting syntax for authoring HTML, PDF, and MS Word documents. For more details on using R Markdown see <http://rmarkdown.rstudio.com>.

When you click the **Knit** button a document will be generated that includes both content as well as the output of any embedded R code chunks within the document. You can embed an R code chunk like this:

## Rmarkdown script for sea turtle gastrolith paper 

This is the Rmarkdown script that we used for all the statistical analyses and graphical visualizations associated with "First record of marine turtle gastroliths from the Upper Cretaceous of northern Italy: taphonomical and paleobiological implications by comparison with modern analogues." We begin by loading all required packages, and importing and cleaning the data. We then make dot and box plots to visualize group differences in stone long axis, Circularity, Roundness, and other key variables between all of the stones in our sample. Differences in mean, median, and variance are evaluated using statistical tests.

```{r load packages}
library("car")
library("tidyverse")
library("BlandAltmanLeh")
library("vctrs")
library("ggplot2")
library("grid")
library("gridExtra")
#library("gtable")
library("forcats")
library("RColorBrewer")
library("readxl")

library("phytools")
library("ape")
library("ggtree")
library("strap")
library("MASS")
```

```{r import data}
stones_uncleaned <- read.csv("gastroliths_09.25.23.csv")
```

```{r clean data}
names(stones_uncleaned)

# Remove unnecessary columns:
stones <- stones_uncleaned[, !names(stones_uncleaned) %in% c("Photo_source", "Acknowledgment_notes", "Meas._method", "Composition_source", "centroid_X_coord", "centroid_Y_coord", "Feret_X", "Feret_Y", "FeretAngle", "Output_filename_for_length_meas.", "ImageJ_Label_for_shape_input_file", "Output_filename_for_shape_metrics", "Notes")]

names(stones)

# Check that all quantitative variables are numeric:
quantvars <- names(stones)[c(12, 16:27)]
for(i in 1:length(quantvars)){
  cat("\n", "CURRENT VARIABLE:", quantvars[i], "\n")
  cat("Is it numeric?", "\n")
  cat(is.numeric(stones[, quantvars[i]]), "\n")
}

# Relevel factors:
unique(stones$Group_broad)
stones$Group_broad <- fct_relevel(stones$Group_broad, "SAA allochthonous clasts", "IGVR 91051 stones", "Bona fide gastroliths")
unique(stones$Group_med)
stones$Group_med <- fct_relevel(stones$Group_med, "SAA allochthonous clasts", "IGVR 91051 stones", "Recent gastroliths", "Fossil gastroliths")
unique(stones$Group_narrow)
stones$Group_narrow <- fct_relevel(stones$Group_narrow, "SAA allochthonous clasts","IGVR 91051 stones", "Extant sea turtle gastroliths", "Extant crocodylian gastroliths", "Plesiosaur gastroliths", "Ichthyosaur gastroliths", "Stem reptile gastroliths") 

```

```{r quick check for normality}
for(i in 1:length(quantvars)){
  par(mfrow=c(1,2))
  hist(stones[, quantvars[i]], main = quantvars[i])
  qqPlot(stones[, quantvars[i]], ylab = quantvars[i])
}
```

```{r BoxCox-transform data}
# Define function to BoxCox-transform data (maximizes normality and homoscedasticity):
BOXCOX.trans <- function(dataset, vars_to_transform){
  ds_trans <- dataset
  for(i in 1:length(vars_to_transform)){
  hist(ds_trans[ , vars_to_transform[i]], main=paste("hist for,", vars_to_transform[i], "untransformed", sep=" "))
  y <- ds_trans[ , vars_to_transform[i]]
  cat("\n", "Transforming", vars_to_transform[i], "...", "\n")
  bc <- boxcox(y ~ 1)
  lambda <- bc$x[which.max(bc$y)]
  y_transformed <- (y^lambda - 1) / lambda
  hist(y_transformed, main=paste("hist for,", vars_to_transform[i], "BOX-COX-transformed", sep=" "))
  ds_trans[ , vars_to_transform[i]] <- y_transformed
  cat("\n", vars_to_transform[i], "transformation complete.", "\n")
  }
  return(ds_trans)
}

# Apply function to data:
stones_trans <- BOXCOX.trans(dataset=stones, vars_to_transform=quantvars)

# Check that transformed variables are normally distributed:
for(i in 1:length(quantvars)){
  par(mfrow=c(1,2))
  hist(stones_trans[, quantvars[i]], main = quantvars[i])
  qqPlot(stones_trans[, quantvars[i]], ylab = quantvars[i])
}

# VERDICT: LongAx_by_HumLength, LongAx_as_PercentHum, Circularity, Aspect_Ratio and Roundness are all approximately (roughly) normally distributed.
```

```{r define palette}
names(stones)
levels(stones$Group_narrow)
grouping_var_palette <- list(
"Group_broad" = c("salmon", "gold", "royalblue"), 
  "Group_med" = c("salmon", "gold", "royalblue", "steelblue"),
  "Group_narrow" = c("salmon", "gold", "royalblue", "royalblue", "steelblue", "steelblue", "steelblue")
)
```

```{r write function to make nice boxplots}
nicebox <- function(dataset, dataset_name, response_var, grouping_var, plot_aspect){
  # Defining response_var and grouping_var within the function:
  dataset$response_var <- dataset[ , response_var]
  dataset$grouping_var <- dataset[ , grouping_var]
  ds <- dataset
  
  group_pal <- grouping_var_palette[[grouping_var]]
  group_pal <- head(group_pal, length(levels(droplevels(na.omit(ds$grouping_var)))))
  group_names <- levels(droplevels(na.omit(ds$grouping_var)))
  nvals <- tapply(ds$grouping_var, INDEX = droplevels(ds$grouping_var), FUN = function(x) length(na.omit(x)))
  tick_labels <- paste(group_names, "\n n=", nvals, sep="")
  
  # For extant crocodylian gastroliths, NAs in Long_axis_unrounded were changed to the mean value for this level. This was done because otherwise the geom_jitter command would not plot them. 
    # Changing croc NAs to croc mean:
      for(i in 1:length(ds$Long_axis_unrounded)){
        if(is.na(ds$Long_axis_unrounded[i])==T){
          ds$Long_axis_unrounded[i] <- mean(ds$Long_axis_unrounded[ds$Group_narrow=="Extant crocodylian gastroliths"], na.rm=T)
        }
      }
  
  
  gg_bp <- ggplot(ds, aes(x=grouping_var, y=response_var)) +
    geom_boxplot(fill="white", color="grey", size=2, alpha=0.5,
                   position=position_dodge2(preserve="single"),
                   outlier.size=2,
                   show.legend=FALSE) + 
    geom_jitter(width = 0.1, stroke=1, pch=21, color="black", aes(fill=grouping_var, size=Long_axis_unrounded)) + 
    scale_fill_manual(values = grouping_var_palette[[grouping_var]]) + 
    #geom_dotplot(binaxis='y', stackdir='center', dotsize=1) + 
    theme(plot.margin=margin(t=20, r=150, b=40, l=150),
          axis.text=element_text(size=10, angle=90, hjust=1),
          axis.title=element_text(size=14), 
          aspect.ratio=plot_aspect) + 
    xlab(label=NULL) + ylab(label=response_var) +
    scale_x_discrete(labels = tick_labels)

  # Saving high-resolution png of boxplot:
   png(filename=paste(dataset_name, "__", response_var, "_by_", grouping_var, "__boxPlot", ".png", sep=""), width=10, height=10, units="in", res=200)
   show(gg_bp)
   dev.off()
   
# Reporting completion of function for a given set of inputs:
   cat("The box plot for {", response_var, " by ", grouping_var, "} in dataset {", dataset_name, "} has been saved within the working directory.")
}

# Testing function:
nicebox(stones, "stones", response_var = "Circularity", grouping_var = "Group_broad", plot_aspect=2)
```

```{r write function to perform statistical tests comparing means}
test.means <- function(dataset, dataset_name, response_var, grouping_var){
  # Defining response_var and grouping_var within the function:
  dataset$response_var <- dataset[ , response_var]
  dataset$grouping_var <- dataset[ , grouping_var]
  ds <- dataset
  lm_output <- lm(response_var ~ grouping_var, data = ds)
  aov_output <- aov(lm_output)
  cat("\n", "—————————————————————————————————————", "\n", grouping_var, ":", "\n")
  aov_report <- summary(aov_output)[[1]]
  cat("\n", "ANOVA REPORT:", "\n")
  print(aov_report)
  tukey_output <- TukeyHSD(aov_output)
  cat("\n", "TUKEY REPORT:", "\n")
  print(tukey_output)[[1]]

      ANOVA_pval <- paste("Overall ANOVA p-value: p = ", 
                         aov_report$"Pr(>F)", sep="")
      tukey_pvals <- tableGrob(as.table(tukey_output[[1]]), theme = ttheme_default(base_size=8))
      title <- textGrob(ANOVA_pval,gp=gpar(fontsize=16))
      padding <- unit(5,"mm")
      
    # Saving png of ANOVA stats:
  png(filename=paste(dataset_name, "__", response_var, "_by_", grouping_var, "__meanTests", ".png", sep=""), width=10, height=6, units="in", res=100)
   grid.arrange(title, tukey_pvals)
   dev.off()
   cat("\n", "The ANOVA for", response_var, "by", grouping_var, "has been run and its associated stats are saved as a png file in the working directory.", "\n")
}

# Test function:
test.means(dataset=stones, dataset_name="stones", response_var="Circularity", grouping_var="Group_broad")
```

```{r write functions to make varplots and do variance tests}
varPlot <- function(dataset, dataset_name, response_var, grouping_var, plot_aspect, ncorr=F, ybounds){
  # Define response_var, grouping_var, and ds within the function:
    dataset$response_var <- dataset[ , response_var]
    dataset$grouping_var <- dataset[ , grouping_var]
    ds <- dataset
  
  # Create variance table with standard errors for variances:
    vars <- with(ds, tapply(response_var, grouping_var, function(x) c(Variance = var(na.omit((x))), StandardError = sd(na.omit(x)) / sqrt(length(x)))))
    VarTab <- matrix(nrow=length(vars), ncol=2)
    for(i in 1:length(vars)){
      VarTab[i, ] <- vars[[i]]
    }
    VarTab <- as.data.frame(cbind(levels(ds$grouping_var), VarTab))
    colnames(VarTab) <- c("GroupLevels", "Variance", "StandardError")
    VarTab$GroupLevels <- fct_relevel(VarTab$GroupLevels, levels(ds$grouping_var))
    VarTab$Variance <- as.numeric(VarTab$Variance)
    VarTab$StandardError <- as.numeric(VarTab$StandardError)
  
  # Create table of n-corrected variances and associated standard errors:
    corrVars <- with(ds, tapply(response_var, grouping_var, function(x) c(corrected_Variance = var(na.omit((x)))/sqrt(length(x)), StandardError = (sd(na.omit((x)))/sqrt(length(x))) / sqrt(length(x)))))
    corrVarTab <- matrix(nrow=length(corrVars), ncol=2)
    for(i in 1:length(vars)){
      corrVarTab[i, ] <- corrVars[[i]]
    }
    corrVarTab <- as.data.frame(cbind(levels(ds$grouping_var), corrVarTab))
    colnames(corrVarTab) <- c("GroupLevels", "corr_Variance", "StandardError")
    corrVarTab$GroupLevels <- fct_relevel(corrVarTab$GroupLevels, levels(ds$grouping_var))
    corrVarTab$corr_Variance <- as.numeric(corrVarTab$corr_Variance)
    corrVarTab$StandardError <- as.numeric(corrVarTab$StandardError)

  # Write tick labels for use in all varPlots:
  group_names <- levels(droplevels(na.omit(ds$grouping_var)))
  nvals <- tapply(ds$grouping_var, INDEX = droplevels(ds$grouping_var), FUN = function(x) length(na.omit(x)))
  tick_labels <- paste(group_names, "\n n=", nvals, sep="")
  
  # Define error_geom:
    error_geom <- geom_errorbar(aes(ymin=log10(Variance) - log10(StandardError), ymax=log10(Variance) + log10(StandardError)), colour='grey15', width=0.1, size=0.8)
  
  # Make regular varPlot:
   png(filename=paste(dataset_name, "__", response_var, "_by_", grouping_var, "__varPlot__reg", ".png", sep=""), width=12, height=4, units="in", res=600)
   ggp <- (ggplot(VarTab, aes(x = GroupLevels, y = log10(Variance))) + error_geom +
  geom_point(pch=23, size=2, col='grey15', stroke=1,
             aes(fill=GroupLevels)) +
    scale_fill_manual(values=grouping_var_palette[[grouping_var]]) + 
  ggtitle(paste("varPlot__reg__", response_var, "_by_", grouping_var, sep="")) + theme(aspect.ratio=plot_aspect, axis.text=element_text(size=10, angle=90, hjust=1), axis.title=element_text(size=14)) +
    scale_y_continuous(limits = ybounds) + 
    xlab(label=NULL) + ylab(label=paste("log(Variance) for ", response_var, sep="")) +
    scale_x_discrete(labels = tick_labels))
   show(ggp)
   dev.off()
   
   if(ncorr==T){
      # Make n-corrected varPlot:
   ncorr_ylab <- expression((Variance^2 / n))
   png(filename=paste(dataset_name, "__", response_var, "_by_", grouping_var, "__varPlot__nCorr", ".png", sep=""), width=12, height=4, units="in", res=600)
   ggp <- (ggplot(corrVarTab, aes(x = GroupLevels, y = corr_Variance)) + geom_errorbar(aes(ymin=corr_Variance - StandardError, ymax=corr_Variance + StandardError), colour='grey15', width=0.1, size=0.9) +
  geom_point(pch=21, size=3, col='grey15', stroke=1.2,
             aes(fill=GroupLevels)) +
    scale_fill_manual(values=grouping_var_palette[[grouping_var]]) + 
  ggtitle(paste("varPlot__nCorr__", response_var, "_by_", grouping_var, sep="")) + theme(aspect.ratio=plot_aspect, axis.text=element_text(size=10, angle=90, hjust=1), axis.title=element_text(size=14)) +
    xlab(label=NULL) + ylab(label=ncorr_ylab) +
    scale_x_discrete(labels = tick_labels))
   show(ggp)
   dev.off() 
   }

}

varPlot(dataset=stones, dataset_name="stones", response_var="Long_axis_unrounded", grouping_var="Group_med", plot_aspect=1.2, ncorr=F, ybounds=c(0, 5.1))

varPlot(dataset=stones_trans, dataset_name="stones", response_var="Circularity", grouping_var="Group_med", plot_aspect=1.2, ncorr=F, ybounds=c(-3.2, -1.5), boot=F)

varPlot(dataset=stones_trans, dataset_name="stones", response_var="Circularity", grouping_var="Group_med", plot_aspect=1.2, ncorr=F, ybounds=c(-3.2, -1.5), boot=F)


pairwise.vars <- function(dataset, dataset_name, grouping_var, response_var){
  # Define grouping_var and response_var within function:
  dataset$grouping_var <- dataset[, grouping_var] 
  dataset$response_var <- dataset[, response_var]  

  # Perform original Levene's test:
  lev <- leveneTest(response_var ~ grouping_var, dataset, center=mean)
  
  # Perform custom Levene's test with pairwise Tukey HSD:
  aov_obj <- aov(response_var ~ grouping_var, data=dataset)
  residuals <- resid(aov_obj)
  abs_residuals <- abs(residuals)
  ds_new <- dataset
  ds_new <- ds_new[is.na(ds_new$grouping_var)==F, ]
  ds_new <- ds_new[is.na(ds_new$response_var)==F, ]

  ds_new$abs_residuals <- abs_residuals
  lev_new <- aov(abs_residuals ~ grouping_var, ds_new)
  lev_summary <- summary(lev_new)[[1]]
    # Note: lev_new and lev outputs are identical, so this works!
  Tukeys <- TukeyHSD(lev_new)[[1]]
  colnames(Tukeys) <- c("diff", "lwr", "upr", "p adj")
  
  # Save test results to grobs for plot:
  Lev_pval <- paste("Overall Levene's test p-value: p = ",                                                        lev_summary$`Pr(>F)`, sep="")
  tukey_output <- tableGrob(as.table(Tukeys), 
                          theme = ttheme_default(base_size=8))
  title <- textGrob(Lev_pval,gp=gpar(fontsize=16))
  padding <- unit(5,"mm")
  
  # Construct and save associated plots:
  png(filename=paste(dataset_name, "__", response_var, "_by_", grouping_var, "__varTests.png", sep=""), width=8, height=10, units="in", res=100)
  grid.arrange(title, tukey_output, heights = c(1,10))
  dev.off()
  
  png(filename=paste(dataset_name, "__", response_var, "_by_", grouping_var, "__TukeyPlot.png", sep=""), width=8, height=10, units="in", res=100)
  plot(Tukeys)
  dev.off()
  
  cat("\n", "The Levene's test with post-hoc comparisons for", response_var, "by", grouping_var, "has been run and its associated stats are saved as a png file in the working directory.", "\n")
}

# Test function:
varPlot(dataset=stones_trans, dataset_name="stones", response_var="Long_axis_unrounded", grouping_var="Group_med", plot_aspect=1.2, ncorr=F, ybounds=c(-1.5, 0))
pairwise.vars(dataset=stones_trans, dataset_name="stones_trans", response_var="Long_axis_unrounded", grouping_var="Group_med")
```

```{r run all custom functions on all variable pairs}
groupvars <- c("Group_broad", "Group_med", "Group_narrow")
respvars <- c("Long_axis_unrounded", "Circularity", "Aspect_Ratio", "Roundness", "Solidity")

# For untransformed data:
for(i in 1:length(groupvars)){
  for(j in 1:length(respvars)){
    nicebox(stones, "stones", response_var=respvars[j], grouping_var=groupvars[i], plot_aspect=2)
    test.means(dataset=stones, dataset_name="stones", response_var=respvars[j], grouping_var=groupvars[i])
    varPlot(dataset=stones, dataset_name="stones", response_var=respvars[j], grouping_var=groupvars[i], plot_aspect=1, ncorr=F)
    pairwise.vars(dataset=stones, dataset_name="stones", response_var=respvars[j], grouping_var=groupvars[i])
  }
}

# For BoxCox-transformed data:
for(i in 1:length(groupvars)){
  for(j in 1:length(respvars)){
    nicebox(stones_trans, "stones_trans", response_var=respvars[j], grouping_var=groupvars[i], plot_aspect=2)
    test.means(dataset=stones_trans, dataset_name="stones_trans", response_var=respvars[j], grouping_var=groupvars[i])
    varPlot(dataset=stones_trans, dataset_name="stones_trans", response_var=respvars[j], grouping_var=groupvars[i], plot_aspect=1, ncorr=F)
    pairwise.vars(dataset=stones_trans, dataset_name="stones_trans", response_var=respvars[j], grouping_var=groupvars[i])
  }
}
```

This concludes the Rmd for "First record of marine turtle gastroliths from the Upper Cretaceous of northern Italy: taphonomical and paleobiological implications by comparison with modern analogues."

For additional information on the measurements taken and statistical tests performed, please contact Caleb Gordon and Giovanni Serafini.
